# Supplementary material for: Polymorphonuclear Cells Show Features of Dysfunctional Activation During Fatal Sepsis
Source: Front Immunol. 2021 Dec 13;12:741484. doi: 10.3389/fimmu.2021.741484 (PMC8710474; doi:10.3389/fimmu.2021.741484)
Supplement: Supplementary file 2 [file Table_1.xlsx]

## Sheet: Sheet1
gene	gs_pathway
ENSG00000154734	G1/S
ENSG00000135541	G1/S
ENSG00000156802	G1/S
ENSG00000138376	G1/S
ENSG00000197061	G1/S
ENSG00000114439	G1/S
ENSG00000089685	G1/S
ENSG00000197299	G1/S
ENSG00000012048	G1/S
ENSG00000106144	G1/S
ENSG00000138794	G1/S
ENSG00000118412	G1/S
ENSG00000105173	G1/S
ENSG00000175305	G1/S
ENSG00000164045	G1/S
ENSG00000094804	G1/S
ENSG00000144354	G1/S
ENSG00000100526	G1/S
ENSG00000151725	G1/S
ENSG00000167670	G1/S
ENSG00000159259	G1/S
ENSG00000092853	G1/S
ENSG00000168763	G1/S
ENSG00000118523	G1/S
ENSG00000171793	G1/S
ENSG00000178105	G1/S
ENSG00000086061	G1/S
ENSG00000105993	G1/S
ENSG00000102580	G1/S
ENSG00000143476	G1/S
ENSG00000101412	G1/S
ENSG00000007968	G1/S
ENSG00000165891	G1/S
ENSG00000049541	G1/S
ENSG00000171848	G1/S
ENSG00000129173	G1/S
ENSG00000174371	G1/S
ENSG00000168496	G1/S
ENSG00000105011	G1/S
ENSG00000179348	G1/S
ENSG00000131153	G1/S
ENSG00000106571	G1/S
ENSG00000180573	G1/S
ENSG00000184678	G1/S
ENSG00000204389	G1/S
ENSG00000152137	G1/S
ENSG00000185745	G1/S
ENSG00000119922	G1/S
ENSG00000171105	G1/S
ENSG00000116679	G1/S
ENSG00000100578	G1/S
ENSG00000090889	G1/S
ENSG00000228716	G1/S
ENSG00000155506	G1/S
ENSG00000163898	G1/S
ENSG00000113368	G1/S
ENSG00000159147	G1/S
ENSG00000198162	G1/S
ENSG00000065328	G1/S
ENSG00000096093	G1/S
ENSG00000156804	G1/S
ENSG00000073111	G1/S
ENSG00000112118	G1/S
ENSG00000104738	G1/S
ENSG00000119969	G1/S
ENSG00000100297	G1/S
ENSG00000278677	G1/S
ENSG00000278705	G1/S
ENSG00000076003	G1/S
ENSG00000181218	G1/S
ENSG00000111554	G1/S
ENSG00000099875	G1/S
ENSG00000095002	G1/S
ENSG00000116062	G1/S
ENSG00000124151	G1/S
ENSG00000171223	G1/S
ENSG00000166803	G1/S
ENSG00000111859	G1/S
ENSG00000116044	G1/S
ENSG00000162599	G1/S
ENSG00000164190	G1/S
ENSG00000134250	G1/S
ENSG00000149308	G1/S
ENSG00000115687	G1/S
ENSG00000132646	G1/S
ENSG00000154217	G1/S
ENSG00000182378	G1/S
ENSG00000077514	G1/S
ENSG00000198056	G1/S
ENSG00000112245	G1/S
ENSG00000164611	G1/S
ENSG00000051180	G1/S
ENSG00000100401	G1/S
ENSG00000101773	G1/S
ENSG00000089902	G1/S
ENSG00000127564	G1/S
ENSG00000163918	G1/S
ENSG00000173456	G1/S
ENSG00000115884	G1/S
ENSG00000085999	G1/S
ENSG00000163950	G1/S
ENSG00000153291	G1/S
ENSG00000134294	G1/S
ENSG00000101187	G1/S
ENSG00000185591	G1/S
ENSG00000156787	G1/S
ENSG00000163683	G1/S
ENSG00000137310	G1/S
ENSG00000140332	G1/S
ENSG00000135185	G1/S
ENSG00000111077	G1/S
ENSG00000213689	G1/S
ENSG00000134253	G1/S
ENSG00000076248	G1/S
ENSG00000198081	G1/S
ENSG00000165724	G1/S
ENSG00000171940	G1/S
ENSG00000124201	G1/S
ENSG00000213390	G2/M
ENSG00000112983	G2/M
ENSG00000169679	G2/M
ENSG00000156970	G2/M
ENSG00000145386	G2/M
ENSG00000134057	G2/M
ENSG00000157456	G2/M
ENSG00000162063	G2/M
ENSG00000101224	G2/M
ENSG00000158402	G2/M
ENSG00000111665	G2/M
ENSG00000134690	G2/M
ENSG00000115163	G2/M
ENSG00000138778	G2/M
ENSG00000136108	G2/M
ENSG00000123975	G2/M
ENSG00000024526	G2/M
ENSG00000135476	G2/M
ENSG00000121957	G2/M
ENSG00000075218	G2/M
ENSG00000164104	G2/M
ENSG00000072571	G2/M
ENSG00000138160	G2/M
ENSG00000137807	G2/M
ENSG00000142945	G2/M
ENSG00000148773	G2/M
ENSG00000072864	G2/M
ENSG00000117650	G2/M
ENSG00000166851	G2/M
ENSG00000116560	G2/M
ENSG00000131747	G2/M
ENSG00000088325	G2/M
ENSG00000135451	G2/M
ENSG00000112742	G2/M
ENSG00000175063	G2/M
ENSG00000108106	G2/M
ENSG00000123146	G2/M
ENSG00000112414	G2/M
ENSG00000117399	G2/M
ENSG00000011426	G2/M
ENSG00000143401	G2/M
ENSG00000198826	G2/M
ENSG00000066279	G2/M
ENSG00000178999	G2/M
ENSG00000023445	G2/M
ENSG00000154473	G2/M
ENSG00000111276	G2/M
ENSG00000184661	G2/M
ENSG00000117724	G2/M
ENSG00000122966	G2/M
ENSG00000173207	G2/M
ENSG00000035499	G2/M
ENSG00000133740	G2/M
ENSG00000114346	G2/M
ENSG00000129195	G2/M
ENSG00000105325	G2/M
ENSG00000139354	G2/M
ENSG00000189060	G2/M
ENSG00000188486	G2/M
ENSG00000029993	G2/M
ENSG00000118193	G2/M
ENSG00000121621	G2/M
ENSG00000079616	G2/M
ENSG00000237649	G2/M
ENSG00000128944	G2/M
ENSG00000182481	G2/M
ENSG00000143815	G2/M
ENSG00000198901	G2/M
ENSG00000134222	G2/M
ENSG00000161800	G2/M
ENSG00000081019	G2/M
ENSG00000163535	G2/M
ENSG00000171241	G2/M
ENSG00000183963	G2/M
ENSG00000076382	G2/M
ENSG00000081320	G2/M
ENSG00000013810	G2/M
ENSG00000108423	G2/M
ENSG00000173218	G2/M
ENSG00000109046	G2/M
ENSG00000197056	G2/M
ENSG00000123505	G2/M
ENSG00000137135	G2/M
ENSG00000170540	G2/M
ENSG00000171681	G2/M
ENSG00000087586	G2/M
ENSG00000151929	G2/M
ENSG00000133639	G2/M
ENSG00000004897	G2/M
ENSG00000129355	G2/M
ENSG00000140743	G2/M
ENSG00000103888	G2/M
ENSG00000138180	G2/M
ENSG00000114107	G2/M
ENSG00000169607	G2/M
ENSG00000175216	G2/M
ENSG00000113240	G2/M
ENSG00000198561	G2/M
ENSG00000152457	G2/M
ENSG00000132002	G2/M
ENSG00000198919	G2/M
ENSG00000151247	G2/M
ENSG00000101447	G2/M
ENSG00000112029	G2/M
ENSG00000120053	G2/M
ENSG00000064961	G2/M
ENSG00000113161	G2/M
ENSG00000189159	G2/M
ENSG00000204390	G2/M
ENSG00000043143	G2/M
ENSG00000112984	G2/M
ENSG00000067082	G2/M
ENSG00000119138	G2/M
ENSG00000130164	G2/M
ENSG00000164109	G2/M
ENSG00000101574	G2/M
ENSG00000080986	G2/M
ENSG00000109674	G2/M
ENSG00000120837	G2/M
ENSG00000143228	G2/M
ENSG00000163002	G2/M
ENSG00000075188	G2/M
ENSG00000110713	G2/M
ENSG00000137804	G2/M
ENSG00000104147	G2/M
ENSG00000173391	G2/M
ENSG00000168078	G2/M
ENSG00000165494	G2/M
ENSG00000140451	G2/M
ENSG00000159216	G2/M
ENSG00000164105	G2/M
ENSG00000151012	G2/M
ENSG00000023608	G2/M
ENSG00000110066	G2/M
ENSG00000177426	G2/M
ENSG00000169908	G2/M
ENSG00000166483	G2/M
ENSG00000197279	G2/M
ENSG00000010244	G2/M
ENSG00000185947	G2/M
