# Supplementary material for: Polymorphonuclear Cells Show Features of Dysfunctional Activation During Fatal Sepsis
Source: Front Immunol. 2021 Dec 13;12:741484. doi: 10.3389/fimmu.2021.741484 (PMC8710474; doi:10.3389/fimmu.2021.741484)
Supplement: Supplementary file 3 [file Table_2.xlsx]

## Sheet: Sheet1
	ID	Description	setSize	enrichmentScore	NES	pvalue	p.adjust	qvalues	rank	leading_edge	core_enrichment
REACTOME_MITOTIC_SPINDLE_CHECKPOINT	REACTOME_MITOTIC_SPINDLE_CHECKPOINT	REACTOME_MITOTIC_SPINDLE_CHECKPOINT	107	0.618163	2.0205	1.41393e-06	0.00146483	0.00127403	1261	tags=22%, list=9%, signal=21%	11004/83540/699/81930/991/5347/2491/701/220134/1063/7324/1058/332/57082/9212/119504/147841/57405/151246/5515/140735/5526/4085/1780
REACTOME_APC_C_MEDIATED_DEGRADATION_OF_CELL_CYCLE_PROTEINS	REACTOME_APC_C_MEDIATED_DEGRADATION_OF_CELL_CYCLE_PROTEINS	REACTOME_APC_C_MEDIATED_DEGRADATION_OF_CELL_CYCLE_PROTEINS	85	0.661299	2.14985	5.87732e-06	0.00304445	0.00264789	2143	tags=53%, list=16%, signal=45%	6790/890/891/991/5347/701/983/6500/9232/5688/7324/5685/5696/5693/8945/5692/9212/7314/119504/5687/5718/5720/5684/5686/5709/4085/26271/5699/4751/5695/5683/7316/5710/5717/5682/246184/5708/5704/5715/5701/5705/5698/996/9861/7311
REACTOME_RESOLUTION_OF_SISTER_CHROMATID_COHESION	REACTOME_RESOLUTION_OF_SISTER_CHROMATID_COHESION	REACTOME_RESOLUTION_OF_SISTER_CHROMATID_COHESION	111	0.583853	1.92099	1.53406e-05	0.00529761	0.00460755	1261	tags=24%, list=9%, signal=22%	11004/83540/699/891/81930/991/5347/9133/2491/701/220134/983/1063/1058/332/7277/57082/9212/147841/57405/151246/5515/10376/140735/5526/4085/1780
REACTOME_INTERLEUKIN_1_FAMILY_SIGNALING	REACTOME_INTERLEUKIN_1_FAMILY_SIGNALING	REACTOME_INTERLEUKIN_1_FAMILY_SIGNALING	121	0.560003	1.76246	2.0748e-05	0.00537374	0.00467377	3176	tags=59%, list=23%, signal=45%	28512/6500/5604/5688/25930/3656/5685/5696/5777/5693/8945/5778/7850/5692/8767/351/7314/5687/10068/3556/5718/28511/5720/5684/23291/5686/5709/8809/240/8517/5699/1147/5695/5683/7316/5710/5717/5682/5782/79155/8807/5708/6774/5704/5715/5701/3606/5705/5698/9861/7311/11213/29110/8454/7189/5691/834/5689/57162/4790/5714/9491/3557/5707/5713/5690/4215/6283/54472/5711/5694
REACTOME_INTERFERON_SIGNALING	REACTOME_INTERFERON_SIGNALING	REACTOME_INTERFERON_SIGNALING	164	0.493474	1.69311	2.9876e-05	0.00619031	0.00538397	988	tags=22%, list=7%, signal=21%	8651/9636/51191/2635/3430/684/388646/10346/3429/115361/3665/3433/5371/4599/6773/6737/24138/85363/9246/3107/163351/7324/3434/117854/5696/5777/2209/8519/9470/9818/567/3659/7314/6041/3664/3459
REACTOME_SIGNALING_BY_GPCR	REACTOME_SIGNALING_BY_GPCR	REACTOME_SIGNALING_BY_GPCR	399	-0.661368	-1.32267	6.82482e-05	0.0115028	0.0100045	1958	tags=25%, list=14%, signal=22%	51109/9249/5737/10316/3060/5028/1608/7225/2767/2840/8786/11343/23173/29967/5158/6368/2775/6453/2859/4023/1880/9718/5032/5143/6915/8526/57406/2149/3363/23365/7204/5727/50649/3339/5588/727/2359/5196/64805/2535/5575/1269/23236/5473/9628/7410/2852/2921/8321/9002/817/5924/3792/5996/5139/4647/2833/7504/11251/1234/55160/6714/729230/10203/2768/408/136/221472/2791/5577/151306/2793/5567/4035/552/2781/2920/…
REACTOME_DEFECTIVE_CFTR_CAUSES_CYSTIC_FIBROSIS	REACTOME_DEFECTIVE_CFTR_CAUSES_CYSTIC_FIBROSIS	REACTOME_DEFECTIVE_CFTR_CAUSES_CYSTIC_FIBROSIS	57	0.672982	2.01903	7.77219e-05	0.0115028	0.0100045	3760	tags=84%, list=27%, signal=61%	10613/6400/5688/6048/5685/5696/91445/5693/5692/7314/10956/5687/5718/5720/5684/5686/5709/5699/5695/5683/7316/5710/5717/5682/5708/5704/51009/5715/5701/5705/5698/9861/7311/5691/5689/5714/9491/5707/5713/5690/5711/5694/79139/10213/27248/5719/7415/5716
REACTOME_DECTIN_1_MEDIATED_NONCANONICAL_NF_KB_SIGNALING	REACTOME_DECTIN_1_MEDIATED_NONCANONICAL_NF_KB_SIGNALING	REACTOME_DECTIN_1_MEDIATED_NONCANONICAL_NF_KB_SIGNALING	57	0.656744	1.97032	0.00015218	0.0182556	0.0158777	3176	tags=74%, list=23%, signal=57%	6500/5688/5685/5696/5693/8945/5692/7314/5687/5718/5720/5684/23291/5686/5709/5699/1147/5695/5683/7316/5710/5717/5682/5708/5704/5715/5701/5705/5698/9861/7311/8454/9040/5691/5689/5714/9491/5707/5713/5690/5711/5694
REACTOME_INTERLEUKIN_1_SIGNALING	REACTOME_INTERLEUKIN_1_SIGNALING	REACTOME_INTERLEUKIN_1_SIGNALING	97	0.5787	1.91512	0.000179585	0.0182556	0.0158777	3176	tags=61%, list=23%, signal=47%	28512/6500/5604/5688/3656/5685/5696/5693/8945/7850/5692/8767/351/7314/5687/3556/5718/28511/5720/5684/23291/5686/5709/8517/5699/1147/5695/5683/7316/5710/5717/5682/79155/5708/5704/5715/5701/5705/5698/9861/7311/11213/8454/7189/5691/5689/57162/4790/5714/9491/3557/5707/5713/5690/4215/6283/54472/5711/5694
REACTOME_G_ALPHA_I_SIGNALLING_EVENTS	REACTOME_G_ALPHA_I_SIGNALLING_EVENTS	REACTOME_G_ALPHA_I_SIGNALLING_EVENTS	204	-0.698826	-1.39577	0.000192546	0.0182556	0.0158777	1224	tags=21%, list=9%, signal=19%	3339/5588/727/2359/5196/64805/5575/1269/23236/5473/9628/2852/2921/817/5996/4647/2833/11251/1234/6714/729230/2791/5577/2793/5567/4035/2781/2920/57121/150/115/1903/6352/1524/10681/1233/6001/1236/6002/9397/3710/814
REACTOME_APC_C_CDH1_MEDIATED_DEGRADATION_OF_CDC20_AND_OTHER_APC_C_CDH1_TARGETED_PROTEINS_IN_LATE_MITOSIS_EARLY_G1	REACTOME_APC_C_CDH1_MEDIATED_DEGRADATION_OF_CDC20_AND_OTHER_APC_C_CDH1_TARGETED_PROTEINS_IN_LATE_MITOSIS_EARLY_G1	REACTOME_APC_C_CDH1_MEDIATED_DEGRADATION_OF_CDC20_AND_OTHER_APC_C_CDH1_TARGETED_PROTEINS_IN_LATE_MITOSIS_EARLY_G1	71	0.615066	1.86272	0.00019505	0.0182556	0.0158777	2972	tags=63%, list=22%, signal=50%	6790/991/5347/9232/5688/7324/5685/5696/5693/5692/9212/7314/119504/5687/5718/5720/5684/5686/5709/5699/5695/5683/7316/5710/5717/5682/246184/5708/5704/5715/5701/5705/5698/996/9861/7311/5691/5689/5714/7321/9491/5707/5713/5690/5925
REACTOME_CYCLIN_A_B1_B2_ASSOCIATED_EVENTS_DURING_G2_M_TRANSITION	REACTOME_CYCLIN_A_B1_B2_ASSOCIATED_EVENTS_DURING_G2_M_TRANSITION	REACTOME_CYCLIN_A_B1_B2_ASSOCIATED_EVENTS_DURING_G2_M_TRANSITION	25	0.798529	2.09651	0.000211455	0.0182556	0.0158777	1460	tags=48%, list=11%, signal=43%	890/891/5347/2305/9133/983/51400/9088/5515/993/995/51451
REACTOME_INTERFERON_ALPHA_BETA_SIGNALING	REACTOME_INTERFERON_ALPHA_BETA_SIGNALING	REACTOME_INTERFERON_ALPHA_BETA_SIGNALING	49	0.686337	1.97933	0.000249831	0.0187367	0.0162961	1332	tags=47%, list=10%, signal=43%	8651/9636/3430/684/3429/3665/3433/4599/6773/24138/3107/3434/5696/5777/8519/3659/6041/3664/3455/51447/6772/103/10410
REACTOME_HEDGEHOG_LIGAND_BIOGENESIS	REACTOME_HEDGEHOG_LIGAND_BIOGENESIS	REACTOME_HEDGEHOG_LIGAND_BIOGENESIS	57	0.645383	1.93623	0.000253199	0.0187367	0.0162961	3760	tags=82%, list=27%, signal=60%	6400/5688/5034/5685/5696/5693/5692/7314/10956/5687/5718/5720/5684/5686/5709/5699/5695/5683/7316/5710/5717/5682/5708/5704/51009/5715/5701/5705/5698/9861/7311/85455/5691/5689/5714/9491/5707/5713/5690/5711/5694/84447/10213/27248/5719/7415/5716
REACTOME_CROSS_PRESENTATION_OF_SOLUBLE_EXOGENOUS_ANTIGENS_ENDOSOMES_	REACTOME_CROSS_PRESENTATION_OF_SOLUBLE_EXOGENOUS_ANTIGENS_ENDOSOMES_	REACTOME_CROSS_PRESENTATION_OF_SOLUBLE_EXOGENOUS_ANTIGENS_ENDOSOMES_	46	0.66741	1.92242	0.000321127	0.0221791	0.0192901	3176	tags=76%, list=23%, signal=59%	5688/5685/5696/2209/5693/5692/5687/5718/5720/5684/5686/5709/5699/5695/5683/5710/5717/5682/2210/5708/5704/5715/5701/5705/5698/9861/5691/5689/5714/9491/5707/5713/5690/5711/5694
REACTOME_AUF1_HNRNP_D0_BINDS_AND_DESTABILIZES_MRNA	REACTOME_AUF1_HNRNP_D0_BINDS_AND_DESTABILIZES_MRNA	REACTOME_AUF1_HNRNP_D0_BINDS_AND_DESTABILIZES_MRNA	52	0.660709	1.90599	0.00047899	0.0298373	0.0259508	3176	tags=73%, list=23%, signal=56%	5688/3312/5685/5696/5693/5692/7314/5687/5718/5720/5684/5686/5709/5699/5695/5683/7316/5710/5717/5682/5708/5704/5715/5701/5705/5698/9861/7311/5691/5689/5714/9491/3315/5707/5713/5690/5711/5694
REACTOME_EXTRA_NUCLEAR_ESTROGEN_SIGNALING	REACTOME_EXTRA_NUCLEAR_ESTROGEN_SIGNALING	REACTOME_EXTRA_NUCLEAR_ESTROGEN_SIGNALING	54	-0.804757	-1.55835	0.000489608	0.0298373	0.0259508	663	tags=17%, list=5%, signal=16%	5747/1950/6714/2791/2793/1903/10681/596/2069
REACTOME_ANTI_INFLAMMATORY_RESPONSE_FAVOURING_LEISHMANIA_PARASITE_INFECTION	REACTOME_ANTI_INFLAMMATORY_RESPONSE_FAVOURING_LEISHMANIA_PARASITE_INFECTION	REACTOME_ANTI_INFLAMMATORY_RESPONSE_FAVOURING_LEISHMANIA_PARASITE_INFECTION	118	-0.725218	-1.44617	0.00058984	0.0339486	0.0295265	608	tags=14%, list=4%, signal=14%	6714/10203/136/2791/5577/151306/2793/5567/2781/115/2534/5739/10681/917/5335/3710/57105
REACTOME_DEGRADATION_OF_AXIN	REACTOME_DEGRADATION_OF_AXIN	REACTOME_DEGRADATION_OF_AXIN	52	0.651535	1.87953	0.000716681	0.0376908	0.0327813	4104	tags=85%, list=30%, signal=59%	5688/5685/5696/5693/5692/7314/5687/5718/5720/5684/5686/5709/5699/5695/5683/7316/5710/5717/5682/5708/5704/5715/5701/5705/5698/9861/7311/5691/5689/5714/9491/5707/5713/5690/8312/5711/5694/10213/5719/8658/5716/81847/10197/5702
REACTOME_POLO_LIKE_KINASE_MEDIATED_EVENTS	REACTOME_POLO_LIKE_KINASE_MEDIATED_EVENTS	REACTOME_POLO_LIKE_KINASE_MEDIATED_EVENTS	16	0.854584	2.06239	0.000730956	0.0376908	0.0327813	1417	tags=56%, list=10%, signal=50%	891/5347/2305/9133/1063/9088/993/4605/995
REACTOME_DEACTIVATION_OF_THE_BETA_CATENIN_TRANSACTIVATING_COMPLEX	REACTOME_DEACTIVATION_OF_THE_BETA_CATENIN_TRANSACTIVATING_COMPLEX	REACTOME_DEACTIVATION_OF_THE_BETA_CATENIN_TRANSACTIVATING_COMPLEX	33	-0.834987	-1.5695	0.000764003	0.0376908	0.0327813	324	tags=15%, list=2%, signal=15%	283149/7089/6659/51176/6932
REACTOME_SIGNALING_BY_NTRK2_TRKB_	REACTOME_SIGNALING_BY_NTRK2_TRKB_	REACTOME_SIGNALING_BY_NTRK2_TRKB_	20	-0.885026	-1.60517	0.00101548	0.0474123	0.0412365	608	tags=20%, list=4%, signal=19%	6714/2534/5335/7074
REACTOME_GLUCAGON_TYPE_LIGAND_RECEPTORS	REACTOME_GLUCAGON_TYPE_LIGAND_RECEPTORS	REACTOME_GLUCAGON_TYPE_LIGAND_RECEPTORS	14	-0.91243	-1.57179	0.00105692	0.0474123	0.0412365	534	tags=29%, list=4%, signal=27%	2791/2793/10681/57105
REACTOME_GENERATION_OF_SECOND_MESSENGER_MOLECULES	REACTOME_GENERATION_OF_SECOND_MESSENGER_MOLECULES	REACTOME_GENERATION_OF_SECOND_MESSENGER_MOLECULES	29	-0.840977	-1.5761	0.00109835	0.0474123	0.0412365	1388	tags=45%, list=10%, signal=40%	3113/919/27040/3115/9402/3932/7535/917/915/916/3702/5335/920
REACTOME_GPCR_LIGAND_BINDING	REACTOME_GPCR_LIGAND_BINDING	REACTOME_GPCR_LIGAND_BINDING	167	-0.691374	-1.38009	0.00121668	0.0504192	0.0438517	1638	tags=27%, list=12%, signal=24%	2859/1880/9718/5032/6915/2149/3363/5727/727/2359/5196/64805/2535/1269/5473/2852/2921/8321/9002/3792/2833/7504/11251/1234/729230/10203/136/2791/151306/2793/552/2920/57121/150/5021/5739/1903/6352/1524/10681/1233/57486/1236/10161/57105
REACTOME_CA2_PATHWAY	REACTOME_CA2_PATHWAY	REACTOME_CA2_PATHWAY	48	-0.791378	-1.52092	0.00139657	0.0532529	0.0463163	534	tags=21%, list=4%, signal=20%	5592/2535/23236/2791/2793/4609/10681/3710/51176/6932
REACTOME_SIGNALING_BY_NTRK3_TRKC_	REACTOME_SIGNALING_BY_NTRK3_TRKC_	REACTOME_SIGNALING_BY_NTRK3_TRKC_	16	-0.888704	-1.56322	0.00145287	0.0532529	0.0463163	608	tags=25%, list=4%, signal=24%	6714/5800/5335/3667
REACTOME_ABC_TRANSPORTER_DISORDERS	REACTOME_ABC_TRANSPORTER_DISORDERS	REACTOME_ABC_TRANSPORTER_DISORDERS	65	0.566568	1.71916	0.00146795	0.0532529	0.0463163	3228	tags=69%, list=24%, signal=53%	10613/6400/5688/6048/5685/5696/91445/5693/5692/7314/10956/5687/5718/5720/5684/5686/5709/5699/5695/5683/7316/5710/5717/5682/5708/5704/51009/5715/5701/215/5705/5698/9861/7311/5691/5689/5714/9491/5707/5713/5690/8647/5711/5694/79139
REACTOME_NEGATIVE_REGULATION_OF_THE_PI3K_AKT_NETWORK	REACTOME_NEGATIVE_REGULATION_OF_THE_PI3K_AKT_NETWORK	REACTOME_NEGATIVE_REGULATION_OF_THE_PI3K_AKT_NETWORK	76	-0.755349	-1.48102	0.00149067	0.0532529	0.0463163	1179	tags=18%, list=9%, signal=17%	2263/942/3084/1950/6714/29851/117145/2534/23035/3932/940/3667/50852/2069
REACTOME_ORC1_REMOVAL_FROM_CHROMATIN	REACTOME_ORC1_REMOVAL_FROM_CHROMATIN	REACTOME_ORC1_REMOVAL_FROM_CHROMATIN	68	0.582377	1.76334	0.00164574	0.0559148	0.0486314	3219	tags=65%, list=24%, signal=50%	890/6500/5688/5685/5696/5693/5692/7314/5687/5718/5720/5684/5686/5709/5699/5695/5683/7316/5710/5717/5682/5708/5704/5715/5701/5000/5705/5698/9861/7311/4998/8454/5691/5689/5714/4999/9491/5707/5713/5690/4171/5711/5694/8900
REACTOME_REPRESSION_OF_WNT_TARGET_GENES	REACTOME_REPRESSION_OF_WNT_TARGET_GENES	REACTOME_REPRESSION_OF_WNT_TARGET_GENES	13	-0.914911	-1.565	0.00167628	0.0559148	0.0486314	392	tags=38%, list=3%, signal=37%	166/4609/7089/51176/6932
REACTOME_RHO_GTPASES_ACTIVATE_FORMINS	REACTOME_RHO_GTPASES_ACTIVATE_FORMINS	REACTOME_RHO_GTPASES_ACTIVATE_FORMINS	124	0.481843	1.51487	0.0017271	0.0559148	0.0486314	1261	tags=20%, list=9%, signal=18%	11004/83540/699/81930/991/5347/2491/701/220134/1063/1058/332/7277/81624/57082/9212/147841/57405/151246/5515/10376/140735/5526/4085/1780
REACTOME_PROCESSING_OF_DNA_DOUBLE_STRAND_BREAK_ENDS	REACTOME_PROCESSING_OF_DNA_DOUBLE_STRAND_BREAK_ENDS	REACTOME_PROCESSING_OF_DNA_DOUBLE_STRAND_BREAK_ENDS	82	0.529447	1.71346	0.00189768	0.0595756	0.0518154	1700	tags=15%, list=12%, signal=13%	116028/890/51588/9577/641/7314/8348/7329/80010/7316/7336/3017
REACTOME_COMPLEMENT_CASCADE	REACTOME_COMPLEMENT_CASCADE	REACTOME_COMPLEMENT_CASCADE	60	0.588872	1.78782	0.00204603	0.0623438	0.054223	427	tags=8%, list=3%, signal=8%	3075/722/966/718/719
REACTOME_CONDENSATION_OF_PROMETAPHASE_CHROMOSOMES	REACTOME_CONDENSATION_OF_PROMETAPHASE_CHROMOSOMES	REACTOME_CONDENSATION_OF_PROMETAPHASE_CHROMOSOMES	11	0.888103	1.99596	0.00223572	0.0630202	0.0548113	486	tags=45%, list=4%, signal=44%	64151/891/9133/983/23397
REACTOME_NCAM_SIGNALING_FOR_NEURITE_OUT_GROWTH	REACTOME_NCAM_SIGNALING_FOR_NEURITE_OUT_GROWTH	REACTOME_NCAM_SIGNALING_FOR_NEURITE_OUT_GROWTH	36	-0.81797	-1.54999	0.00232256	0.0630202	0.0548113	663	tags=25%, list=5%, signal=24%	1293/5747/6714/782/2534/2675/1292/51332/8911
REACTOME_CLASS_A_1_RHODOPSIN_LIKE_RECEPTORS_	REACTOME_CLASS_A_1_RHODOPSIN_LIKE_RECEPTORS_	REACTOME_CLASS_A_1_RHODOPSIN_LIKE_RECEPTORS_	130	-0.702785	-1.40381	0.0023452	0.0630202	0.0548113	1638	tags=34%, list=12%, signal=30%	5737/10316/3060/5028/2840/6368/2859/1880/9718/5032/6915/2149/3363/727/2359/5196/64805/1269/5473/2852/2921/9002/3792/2833/7504/11251/1234/729230/136/151306/552/2920/57121/150/5021/5739/1903/6352/1524/1233/57486/1236/10161/57105
REACTOME_DDX58_IFIH1_MEDIATED_INDUCTION_OF_INTERFERON_ALPHA_BETA	REACTOME_DDX58_IFIH1_MEDIATED_INDUCTION_OF_INTERFERON_ALPHA_BETA	REACTOME_DDX58_IFIH1_MEDIATED_INDUCTION_OF_INTERFERON_ALPHA_BETA	62	0.551989	1.65155	0.00236411	0.0630202	0.0548113	748	tags=21%, list=5%, signal=20%	9636/51191/28512/3665/84166/9246/843/10010/8887/3093/7128/9474/351
REACTOME_SWITCHING_OF_ORIGINS_TO_A_POST_REPLICATIVE_STATE	REACTOME_SWITCHING_OF_ORIGINS_TO_A_POST_REPLICATIVE_STATE	REACTOME_SWITCHING_OF_ORIGINS_TO_A_POST_REPLICATIVE_STATE	87	0.496971	1.63148	0.00250036	0.0630202	0.0548113	3219	tags=56%, list=24%, signal=43%	890/6500/5688/7324/5685/5696/5693/5692/7314/119504/5687/5718/5720/5684/5686/5709/5699/5695/5683/7316/5710/5717/5682/246184/5708/5704/5715/5701/5000/5705/5698/996/9861/7311/4998/8454/5691/5689/5714/7321/4999/9491/5707/5713/5690/4171/5711/5694/8900
REACTOME_COSTIMULATION_BY_THE_CD28_FAMILY	REACTOME_COSTIMULATION_BY_THE_CD28_FAMILY	REACTOME_COSTIMULATION_BY_THE_CD28_FAMILY	61	-0.76154	-1.47713	0.00250185	0.0630202	0.0548113	1388	tags=26%, list=10%, signal=24%	3113/919/942/3115/5133/9402/6714/29851/117145/2534/3932/940/917/915/916/920
REACTOME_NEGATIVE_REGULATION_OF_NOTCH4_SIGNALING	REACTOME_NEGATIVE_REGULATION_OF_NOTCH4_SIGNALING	REACTOME_NEGATIVE_REGULATION_OF_NOTCH4_SIGNALING	53	0.603855	1.73128	0.0025338	0.0630202	0.0548113	3176	tags=72%, list=23%, signal=55%	6500/5688/5685/5696/5693/5692/7314/5687/5718/5720/5684/5686/5709/5699/5695/5683/7316/5710/5717/5682/5708/5704/5715/5701/5705/5698/9861/7311/8454/5691/5689/5714/9491/5707/5713/5690/5711/5694
REACTOME_COPII_MEDIATED_VESICLE_TRANSPORT	REACTOME_COPII_MEDIATED_VESICLE_TRANSPORT	REACTOME_COPII_MEDIATED_VESICLE_TRANSPORT	65	0.549602	1.66768	0.00257903	0.0630202	0.0548113	3633	tags=57%, list=27%, signal=42%	966/55014/8775/10972/4905/128637/5537/27095/10959/9632/8615/10652/5265/7039/9554/90411/10484/9871/2157/55291/58485/81876/5861/63908/1075/10960/6811/9117/1453/6396/81562/2801/11196/10427/9919/6399/22870
REACTOME_PI3K_AKT_SIGNALING_IN_CANCER	REACTOME_PI3K_AKT_SIGNALING_IN_CANCER	REACTOME_PI3K_AKT_SIGNALING_IN_CANCER	69	-0.743747	-1.45107	0.00261768	0.0630202	0.0548113	1464	tags=22%, list=11%, signal=20%	1026/5155/2263/942/3164/3084/1950/6714/29851/2534/3932/940/3667/50852/2069
REACTOME_ACTIVATION_OF_NMDA_RECEPTORS_AND_POSTSYNAPTIC_EVENTS	REACTOME_ACTIVATION_OF_NMDA_RECEPTORS_AND_POSTSYNAPTIC_EVENTS	REACTOME_ACTIVATION_OF_NMDA_RECEPTORS_AND_POSTSYNAPTIC_EVENTS	58	-0.763643	-1.4815	0.00267653	0.0630202	0.0548113	1098	tags=26%, list=8%, signal=24%	84617/28964/5575/3084/4747/817/5924/1742/6714/5577/5567/4900/81027/8536/814
REACTOME_SCF_SKP2_MEDIATED_DEGRADATION_OF_P27_P21	REACTOME_SCF_SKP2_MEDIATED_DEGRADATION_OF_P27_P21	REACTOME_SCF_SKP2_MEDIATED_DEGRADATION_OF_P27_P21	56	0.574815	1.70212	0.00326276	0.075116	0.0653315	3219	tags=71%, list=24%, signal=55%	890/6500/5688/5685/5696/5693/5692/7314/5687/5718/5720/5684/5686/5709/5699/5695/5683/7316/5710/5717/5682/5708/5704/5715/5701/5705/5698/9861/7311/8454/5691/5689/5714/9491/5707/5713/5690/5711/5694/8900
REACTOME_CONSTITUTIVE_SIGNALING_BY_ABERRANT_PI3K_IN_CANCER	REACTOME_CONSTITUTIVE_SIGNALING_BY_ABERRANT_PI3K_IN_CANCER	REACTOME_CONSTITUTIVE_SIGNALING_BY_ABERRANT_PI3K_IN_CANCER	43	-0.798834	-1.52037	0.00351054	0.0790634	0.0687648	1179	tags=30%, list=9%, signal=28%	5155/2263/942/3084/1950/6714/29851/2534/3932/940/3667/50852/2069
REACTOME_REGULATION_OF_IFNA_SIGNALING	REACTOME_REGULATION_OF_IFNA_SIGNALING	REACTOME_REGULATION_OF_IFNA_SIGNALING	11	0.870825	1.95712	0.00475213	0.103115	0.0896832	464	tags=27%, list=3%, signal=26%	8651/6773/5777
REACTOME_ADORA2B_MEDIATED_ANTI_INFLAMMATORY_CYTOKINES_PRODUCTION	REACTOME_ADORA2B_MEDIATED_ANTI_INFLAMMATORY_CYTOKINES_PRODUCTION	REACTOME_ADORA2B_MEDIATED_ANTI_INFLAMMATORY_CYTOKINES_PRODUCTION	53	-0.76539	-1.48588	0.00484759	0.103115	0.0896832	588	tags=25%, list=4%, signal=24%	5575/10203/136/2791/5577/151306/2793/5567/2781/115/5739/10681/57105
REACTOME_RET_SIGNALING	REACTOME_RET_SIGNALING	REACTOME_RET_SIGNALING	28	-0.820371	-1.53295	0.00501183	0.103115	0.0896832	800	tags=21%, list=6%, signal=20%	220164/6714/9046/5567/2675/5335
REACTOME_ASSEMBLY_OF_THE_PRE_REPLICATIVE_COMPLEX	REACTOME_ASSEMBLY_OF_THE_PRE_REPLICATIVE_COMPLEX	REACTOME_ASSEMBLY_OF_THE_PRE_REPLICATIVE_COMPLEX	65	0.529524	1.60676	0.0051006	0.103115	0.0896832	3176	tags=65%, list=23%, signal=50%	5688/5685/5696/1870/5693/5692/7314/5687/5718/5720/5684/5686/5709/5699/5695/5683/7316/5710/5717/5682/5708/5704/5715/5701/5000/5705/5698/9861/7311/4998/5691/1871/5689/5714/4999/9491/5707/5713/5690/4171/5711/5694
REACTOME_NEURONAL_SYSTEM	REACTOME_NEURONAL_SYSTEM	REACTOME_NEURONAL_SYSTEM	198	-0.656127	-1.30848	0.00512451	0.103115	0.0896832	1266	tags=17%, list=9%, signal=16%	27345/56479/3752/3783/5575/23236/79414/3084/9455/4747/817/5924/5792/2037/24145/1742/6714/782/2791/5577/2793/6532/5567/4900/115/3738/3779/10681/321/139065/81027/8536/3748/814
REACTOME_G2_M_DNA_DAMAGE_CHECKPOINT	REACTOME_G2_M_DNA_DAMAGE_CHECKPOINT	REACTOME_G2_M_DNA_DAMAGE_CHECKPOINT	79	0.504176	1.6291	0.00517564	0.103115	0.0896832	607	tags=8%, list=4%, signal=7%	116028/891/983/51588/9577/641
REACTOME_TNFS_BIND_THEIR_PHYSIOLOGICAL_RECEPTORS	REACTOME_TNFS_BIND_THEIR_PHYSIOLOGICAL_RECEPTORS	REACTOME_TNFS_BIND_THEIR_PHYSIOLOGICAL_RECEPTORS	16	-0.862735	-1.51754	0.00529645	0.103531	0.090045	802	tags=19%, list=6%, signal=18%	10913/939/8718
REACTOME_PROSTACYCLIN_SIGNALLING_THROUGH_PROSTACYCLIN_RECEPTOR	REACTOME_PROSTACYCLIN_SIGNALLING_THROUGH_PROSTACYCLIN_RECEPTOR	REACTOME_PROSTACYCLIN_SIGNALLING_THROUGH_PROSTACYCLIN_RECEPTOR	12	-0.901421	-1.52715	0.0054553	0.104374	0.090778	534	tags=33%, list=4%, signal=32%	2791/2793/5739/10681
REACTOME_SURFACTANT_METABOLISM	REACTOME_SURFACTANT_METABOLISM	REACTOME_SURFACTANT_METABOLISM	14	-0.886058	-1.52636	0.00554107	0.104374	0.090778	677	tags=29%, list=5%, signal=27%	21/136/150/51816
REACTOME_ESTROGEN_DEPENDENT_NUCLEAR_EVENTS_DOWNSTREAM_OF_ESR_MEMBRANE_SIGNALING	REACTOME_ESTROGEN_DEPENDENT_NUCLEAR_EVENTS_DOWNSTREAM_OF_ESR_MEMBRANE_SIGNALING	REACTOME_ESTROGEN_DEPENDENT_NUCLEAR_EVENTS_DOWNSTREAM_OF_ESR_MEMBRANE_SIGNALING	20	-0.851507	-1.54438	0.00582263	0.107719	0.0936874	663	tags=20%, list=5%, signal=19%	5747/1950/596/2069
REACTOME_SIGNALING_BY_LEPTIN	REACTOME_SIGNALING_BY_LEPTIN	REACTOME_SIGNALING_BY_LEPTIN	11	-0.899311	-1.51223	0.00617709	0.112271	0.0976471	43	tags=18%, list=0%, signal=18%	9021/3667
REACTOME_REGULATION_OF_TP53_ACTIVITY_THROUGH_PHOSPHORYLATION	REACTOME_REGULATION_OF_TP53_ACTIVITY_THROUGH_PHOSPHORYLATION	REACTOME_REGULATION_OF_TP53_ACTIVITY_THROUGH_PHOSPHORYLATION	86	0.479736	1.56711	0.00652552	0.116356	0.1012	1268	tags=17%, list=9%, signal=16%	116028/6790/890/22974/1263/641/9212/4193/7314/28996/5600/5564/6883/6881/5571
REACTOME_REGULATION_OF_IFNG_SIGNALING	REACTOME_REGULATION_OF_IFNG_SIGNALING	REACTOME_REGULATION_OF_IFNG_SIGNALING	13	0.835971	1.94388	0.00662648	0.116356	0.1012	464	tags=15%, list=3%, signal=15%	8651/5777
REACTOME_PLATELET_ACTIVATION_SIGNALING_AND_AGGREGATION	REACTOME_PLATELET_ACTIVATION_SIGNALING_AND_AGGREGATION	REACTOME_PLATELET_ACTIVATION_SIGNALING_AND_AGGREGATION	206	-0.647852	-1.2941	0.00691993	0.119484	0.10392	1881	tags=27%, list=14%, signal=24%	5028/1608/7225/2767/4352/11343/5154/7043/2335/1675/10411/6915/8526/57406/3674/22915/5155/2149/1521/10447/27040/5588/5196/64805/5874/5473/2814/7410/2811/9002/51206/5345/3690/2162/5747/78991/1950/6714/2768/408/2791/2815/2793/80739/94121/747/22927/150/1609/2534/6678/3932/10681/23052/948/3710
REACTOME_CARGO_RECOGNITION_FOR_CLATHRIN_MEDIATED_ENDOCYTOSIS	REACTOME_CARGO_RECOGNITION_FOR_CLATHRIN_MEDIATED_ENDOCYTOSIS	REACTOME_CARGO_RECOGNITION_FOR_CLATHRIN_MEDIATED_ENDOCYTOSIS	82	-0.712354	-1.40473	0.00720473	0.122362	0.106424	779	tags=12%, list=6%, signal=12%	85439/1950/408/1601/3575/917/915/26119/920/2069
REACTOME_NETRIN_1_SIGNALING	REACTOME_NETRIN_1_SIGNALING	REACTOME_NETRIN_1_SIGNALING	32	-0.814557	-1.53159	0.00761374	0.127223	0.110651	1375	tags=34%, list=10%, signal=31%	1793/7204/5588/219699/5747/6714/3983/22885/2534/5335/285704
REACTOME_MITOTIC_TELOPHASE_CYTOKINESIS	REACTOME_MITOTIC_TELOPHASE_CYTOKINESIS	REACTOME_MITOTIC_TELOPHASE_CYTOKINESIS	13	0.828759	1.92711	0.00790564	0.130004	0.11307	82	tags=15%, list=1%, signal=15%	10112/5347
REACTOME_SUMOYLATION_OF_DNA_REPLICATION_PROTEINS	REACTOME_SUMOYLATION_OF_DNA_REPLICATION_PROTEINS	REACTOME_SUMOYLATION_OF_DNA_REPLICATION_PROTEINS	46	0.559313	1.61105	0.00824032	0.13339	0.116015	809	tags=15%, list=6%, signal=14%	7153/6790/7150/51588/332/9818/9212
REACTOME_NEGATIVE_REGULATION_OF_NMDA_RECEPTOR_MEDIATED_NEURONAL_TRANSMISSION	REACTOME_NEGATIVE_REGULATION_OF_NMDA_RECEPTOR_MEDIATED_NEURONAL_TRANSMISSION	REACTOME_NEGATIVE_REGULATION_OF_NMDA_RECEPTOR_MEDIATED_NEURONAL_TRANSMISSION	12	-0.892678	-1.51234	0.0084123	0.134079	0.116614	941	tags=42%, list=7%, signal=39%	4747/817/1742/8536/814
REACTOME_EPHB_MEDIATED_FORWARD_SIGNALING	REACTOME_EPHB_MEDIATED_FORWARD_SIGNALING	REACTOME_EPHB_MEDIATED_FORWARD_SIGNALING	38	-0.780305	-1.47409	0.00900344	0.140759	0.122424	754	tags=18%, list=6%, signal=17%	2048/5747/6714/1947/2049/2534/7074
REACTOME_G_ALPHA_Q_SIGNALLING_EVENTS	REACTOME_G_ALPHA_Q_SIGNALLING_EVENTS	REACTOME_G_ALPHA_Q_SIGNALLING_EVENTS	109	-0.691416	-1.37594	0.00934101	0.140759	0.122424	1935	tags=28%, list=14%, signal=25%	5737/10316/3060/5028/1608/7225/2767/2840/11343/6368/5032/6915/8526/57406/2149/7204/5588/23236/9002/5996/2791/2793/552/57121/747/1609/5021/10681/3710/10161/57105
REACTOME_TRANSPORT_OF_SMALL_MOLECULES	REACTOME_TRANSPORT_OF_SMALL_MOLECULES	REACTOME_TRANSPORT_OF_SMALL_MOLECULES	473	-0.601407	-1.20577	0.00949062	0.140759	0.122424	1479	tags=15%, list=11%, signal=14%	291/527/117247/6566/481/23507/92745/293/7036/606495/10057/54795/2281/57552/55503/113235/23516/119/53826/6339/5575/5125/51599/57194/23457/817/285195/59341/55315/5046/6261/2039/85414/51310/56172/254428/21/133308/360/203859/1184/2791/5577/57181/2793/8501/5567/10723/89872/9498/57719/8165/66035/115/123606/3988/55013/2030/10681/94015/225/155066/53373/26119/9497/9194/57198/376497/8714/56606/338440
REACTOME_G_ALPHA_S_SIGNALLING_EVENTS	REACTOME_G_ALPHA_S_SIGNALLING_EVENTS	REACTOME_G_ALPHA_S_SIGNALLING_EVENTS	73	-0.725408	-1.42045	0.0095743	0.140759	0.122424	756	tags=18%, list=6%, signal=17%	5139/6714/10203/408/136/2791/151306/2793/2781/115/5739/10681/57105
REACTOME_MITOTIC_G1_PHASE_AND_G1_S_TRANSITION	REACTOME_MITOTIC_G1_PHASE_AND_G1_S_TRANSITION	REACTOME_MITOTIC_G1_PHASE_AND_G1_S_TRANSITION	142	0.404209	1.31378	0.00980342	0.140759	0.122424	2207	tags=33%, list=16%, signal=28%	7153/890/891/983/6500/5688/5685/5696/896/1870/5693/5692/7083/7314/5687/55388/5515/5718/5720/5684/5686/5709/7027/993/4605/26271/5699/5695/5683/7316/5710/5717/5682/5708/5704/5715/208/5701/1022/5000/5705/5698/4149/9861/7311/5516/4998
REACTOME_GOLGI_CISTERNAE_PERICENTRIOLAR_STACK_REORGANIZATION	REACTOME_GOLGI_CISTERNAE_PERICENTRIOLAR_STACK_REORGANIZATION	REACTOME_GOLGI_CISTERNAE_PERICENTRIOLAR_STACK_REORGANIZATION	14	0.800959	1.89805	0.00983036	0.140759	0.122424	181	tags=29%, list=1%, signal=28%	891/5347/9133/983
REACTOME_LEISHMANIA_INFECTION	REACTOME_LEISHMANIA_INFECTION	REACTOME_LEISHMANIA_INFECTION	195	-0.650918	-1.29831	0.00984856	0.140759	0.122424	1440	tags=16%, list=11%, signal=15%	8936/1793/3363/919/10787/3725/3586/5575/7410/5025/4641/5747/6714/10203/136/2791/5577/151306/2793/10152/5567/5027/2781/23191/115/2534/5739/10681/917/5335/3710/57105
REACTOME_IMMUNOREGULATORY_INTERACTIONS_BETWEEN_A_LYMPHOID_AND_A_NON_LYMPHOID_CELL	REACTOME_IMMUNOREGULATORY_INTERACTIONS_BETWEEN_A_LYMPHOID_AND_A_NON_LYMPHOID_CELL	REACTOME_IMMUNOREGULATORY_INTERACTIONS_BETWEEN_A_LYMPHOID_AND_A_NON_LYMPHOID_CELL	134	-0.675094	-1.3484	0.00991834	0.140759	0.122424	647	tags=14%, list=5%, signal=14%	342510/945/10859/3676/4068/10666/340205/3384/124599/4267/959/11126/917/915/56253/916/10225/911/56654
REACTOME_INTERFERON_GAMMA_SIGNALING	REACTOME_INTERFERON_GAMMA_SIGNALING	REACTOME_INTERFERON_GAMMA_SIGNALING	75	0.501244	1.57427	0.0112418	0.155989	0.13567	546	tags=19%, list=4%, signal=18%	8651/2635/388646/10346/115361/3665/5371/6737/85363/3107/163351/117854/5777/2209
REACTOME_G_ALPHA_12_13_SIGNALLING_EVENTS	REACTOME_G_ALPHA_12_13_SIGNALLING_EVENTS	REACTOME_G_ALPHA_12_13_SIGNALLING_EVENTS	58	-0.729068	-1.41442	0.0112927	0.155989	0.13567	1645	tags=26%, list=12%, signal=23%	6453/6915/23365/7204/50649/7410/5924/55160/2768/221472/2791/2793/10681/84033/7074
REACTOME_CD28_CO_STIMULATION	REACTOME_CD28_CO_STIMULATION	REACTOME_CD28_CO_STIMULATION	29	-0.792556	-1.48535	0.0118613	0.161688	0.140627	1096	tags=24%, list=8%, signal=22%	942/9402/6714/117145/2534/3932/940
REACTOME_NEUROTRANSMITTER_RECEPTORS_AND_POSTSYNAPTIC_SIGNAL_TRANSMISSION	REACTOME_NEUROTRANSMITTER_RECEPTORS_AND_POSTSYNAPTIC_SIGNAL_TRANSMISSION	REACTOME_NEUROTRANSMITTER_RECEPTORS_AND_POSTSYNAPTIC_SIGNAL_TRANSMISSION	104	-0.686396	-1.36253	0.0122392	0.164248	0.142853	1098	tags=17%, list=8%, signal=16%	5575/23236/3084/4747/817/5924/1742/6714/2791/5577/2793/5567/4900/115/10681/81027/8536/814
REACTOME_CELL_SURFACE_INTERACTIONS_AT_THE_VASCULAR_WALL	REACTOME_CELL_SURFACE_INTERACTIONS_AT_THE_VASCULAR_WALL	REACTOME_CELL_SURFACE_INTERACTIONS_AT_THE_VASCULAR_WALL	133	-0.665179	-1.32821	0.0123661	0.164248	0.142853	1684	tags=17%, list=12%, signal=15%	972/28815/6693/2335/2888/90952/6566/481/5196/51206/3690/3507/6714/3676/9046/914/2534/4267/3932/55423/51744/83700/5335
REACTOME_POTASSIUM_CHANNELS	REACTOME_POTASSIUM_CHANNELS	REACTOME_POTASSIUM_CHANNELS	36	-0.782894	-1.48352	0.0125941	0.165158	0.143645	1266	tags=28%, list=9%, signal=25%	27345/56479/3752/3783/2791/2793/3738/3779/10681/3748
REACTOME_EPH_EPHRIN_MEDIATED_REPULSION_OF_CELLS	REACTOME_EPH_EPHRIN_MEDIATED_REPULSION_OF_CELLS	REACTOME_EPH_EPHRIN_MEDIATED_REPULSION_OF_CELLS	40	-0.777161	-1.47298	0.0129404	0.167578	0.14575	1079	tags=22%, list=8%, signal=21%	1759/7410/2048/6714/1947/2049/2534/2043/7074
REACTOME_PECAM1_INTERACTIONS	REACTOME_PECAM1_INTERACTIONS	REACTOME_PECAM1_INTERACTIONS	12	-0.8834	-1.49663	0.0134237	0.171691	0.149327	872	tags=42%, list=6%, signal=39%	3690/6714/2534/3932/5335
REACTOME_HDR_THROUGH_SINGLE_STRAND_ANNEALING_SSA_	REACTOME_HDR_THROUGH_SINGLE_STRAND_ANNEALING_SSA_	REACTOME_HDR_THROUGH_SINGLE_STRAND_ANNEALING_SSA_	36	0.583853	1.60629	0.0140955	0.178085	0.154888	4	tags=3%, list=0%, signal=3%	116028
REACTOME_GAB1_SIGNALOSOME	REACTOME_GAB1_SIGNALOSOME	REACTOME_GAB1_SIGNALOSOME	14	-0.858525	-1.47893	0.0148819	0.185755	0.161559	643	tags=21%, list=5%, signal=20%	1950/6714/2069
REACTOME_PLATELET_HOMEOSTASIS	REACTOME_PLATELET_HOMEOSTASIS	REACTOME_PLATELET_HOMEOSTASIS	60	-0.71975	-1.39545	0.0160636	0.196893	0.171246	1298	tags=20%, list=9%, signal=18%	5592/27345/2982/5025/2983/2791/2793/5027/3779/5739/10681/3710
REACTOME_FCERI_MEDIATED_CA_2_MOBILIZATION	REACTOME_FCERI_MEDIATED_CA_2_MOBILIZATION	REACTOME_FCERI_MEDIATED_CA_2_MOBILIZATION	61	-0.724428	-1.40515	0.0161544	0.196893	0.171246	1180	tags=13%, list=9%, signal=12%	7294/27040/7410/9402/3702/5335/3710/2205
REACTOME_CD209_DC_SIGN_SIGNALING	REACTOME_CD209_DC_SIGN_SIGNALING	REACTOME_CD209_DC_SIGN_SIGNALING	18	-0.83796	-1.50046	0.0169707	0.204419	0.177792	426	tags=22%, list=3%, signal=22%	3265/5567/3384/2534
REACTOME_NCAM1_INTERACTIONS	REACTOME_NCAM1_INTERACTIONS	REACTOME_NCAM1_INTERACTIONS	16	-0.834132	-1.46723	0.0171665	0.204419	0.177792	536	tags=38%, list=4%, signal=36%	784/1293/782/2675/1292/8911
REACTOME_OPIOID_SIGNALLING	REACTOME_OPIOID_SIGNALLING	REACTOME_OPIOID_SIGNALLING	68	-0.712265	-1.39014	0.0174749	0.205727	0.17893	1098	tags=18%, list=8%, signal=16%	5575/23236/817/2791/5577/2793/5567/2781/115/10681/3710/814
REACTOME_CONDENSATION_OF_PROPHASE_CHROMOSOMES	REACTOME_CONDENSATION_OF_PROPHASE_CHROMOSOMES	REACTOME_CONDENSATION_OF_PROPHASE_CHROMOSOMES	45	0.537509	1.51783	0.0178971	0.20833	0.181193	181	tags=9%, list=1%, signal=9%	891/8353/5347/983
REACTOME_INTRACELLULAR_SIGNALING_BY_SECOND_MESSENGERS	REACTOME_INTRACELLULAR_SIGNALING_BY_SECOND_MESSENGERS	REACTOME_INTRACELLULAR_SIGNALING_BY_SECOND_MESSENGERS	251	-0.617839	-1.235	0.0182467	0.21004	0.182681	1179	tags=11%, list=9%, signal=10%	2263/5575/942/3164/3084/23028/817/1950/6714/7157/29851/5577/9112/117145/5567/115/2534/23035/3932/940/8975/5335/3710/3667/50852/2069/814
REACTOME_DEGRADATION_OF_GLI1_BY_THE_PROTEASOME	REACTOME_DEGRADATION_OF_GLI1_BY_THE_PROTEASOME	REACTOME_DEGRADATION_OF_GLI1_BY_THE_PROTEASOME	55	0.491386	1.42604	0.0185546	0.210451	0.183038	3176	tags=71%, list=23%, signal=55%	6500/5688/5685/5696/5693/8945/5692/7314/5687/5718/5720/5684/5686/5709/5699/5695/5683/7316/5710/5717/5682/5708/5704/5715/5701/5705/5698/9861/7311/8454/5691/5689/5714/9491/5707/5713/5690/5711/5694
REACTOME_PCP_CE_PATHWAY	REACTOME_PCP_CE_PATHWAY	REACTOME_PCP_CE_PATHWAY	80	0.453136	1.45897	0.0186887	0.210451	0.183038	3176	tags=59%, list=23%, signal=45%	5688/5685/5696/5693/5692/7314/5687/5718/5720/1212/5684/5686/5709/163/1173/5699/5695/5683/7316/5710/5578/5717/5682/5708/5704/5715/5701/1857/387/5705/5698/9861/7311/8323/5691/5689/5714/9491/6259/161/5707/5713/160/5690/5216/5711/5694
REACTOME_PEPTIDE_LIGAND_BINDING_RECEPTORS	REACTOME_PEPTIDE_LIGAND_BINDING_RECEPTORS	REACTOME_PEPTIDE_LIGAND_BINDING_RECEPTORS	71	-0.70636	-1.3831	0.0189303	0.210879	0.18341	1172	tags=28%, list=9%, signal=26%	727/2359/5196/5473/2852/2921/9002/3792/2833/7504/1234/729230/552/2920/5021/6352/1524/1233/57486/1236
REACTOME_INTEGRATION_OF_ENERGY_METABOLISM	REACTOME_INTEGRATION_OF_ENERGY_METABOLISM	REACTOME_INTEGRATION_OF_ENERGY_METABOLISM	73	-0.707418	-1.38522	0.0192431	0.210968	0.183488	1098	tags=18%, list=8%, signal=16%	5575/23236/2194/2791/5577/2793/5567/150/115/10681/948/3710/57105
REACTOME_CLATHRIN_MEDIATED_ENDOCYTOSIS	REACTOME_CLATHRIN_MEDIATED_ENDOCYTOSIS	REACTOME_CLATHRIN_MEDIATED_ENDOCYTOSIS	120	-0.661006	-1.32007	0.0193455	0.210968	0.183488	779	tags=11%, list=6%, signal=10%	85439/274/26052/1950/408/2017/1601/3575/917/915/26119/920/2069
REACTOME_THE_ROLE_OF_NEF_IN_HIV_1_REPLICATION_AND_DISEASE_PATHOGENESIS	REACTOME_THE_ROLE_OF_NEF_IN_HIV_1_REPLICATION_AND_DISEASE_PATHOGENESIS	REACTOME_THE_ROLE_OF_NEF_IN_HIV_1_REPLICATION_AND_DISEASE_PATHOGENESIS	28	-0.787307	-1.47117	0.02095	0.224782	0.195502	760	tags=21%, list=6%, signal=20%	919/8905/2534/3932/940/920
REACTOME_NEF_MEDIATES_DOWN_MODULATION_OF_CELL_SURFACE_RECEPTORS_BY_RECRUITING_THEM_TO_CLATHRIN_ADAPTERS	REACTOME_NEF_MEDIATES_DOWN_MODULATION_OF_CELL_SURFACE_RECEPTORS_BY_RECRUITING_THEM_TO_CLATHRIN_ADAPTERS	REACTOME_NEF_MEDIATES_DOWN_MODULATION_OF_CELL_SURFACE_RECEPTORS_BY_RECRUITING_THEM_TO_CLATHRIN_ADAPTERS	21	-0.810586	-1.46422	0.0210785	0.224782	0.195502	760	tags=19%, list=6%, signal=18%	8905/3932/940/920
REACTOME_PD_1_SIGNALING	REACTOME_PD_1_SIGNALING	REACTOME_PD_1_SIGNALING	20	-0.817251	-1.48225	0.0212631	0.224782	0.195502	1388	tags=45%, list=10%, signal=40%	3113/919/3115/5133/3932/917/915/916/920
REACTOME_CRMPS_IN_SEMA3A_SIGNALING	REACTOME_CRMPS_IN_SEMA3A_SIGNALING	REACTOME_CRMPS_IN_SEMA3A_SIGNALING	11	-0.87163	-1.46568	0.0228562	0.23871	0.207616	367	tags=36%, list=3%, signal=35%	55558/1808/2534/5361
REACTOME_DCC_MEDIATED_ATTRACTIVE_SIGNALING	REACTOME_DCC_MEDIATED_ATTRACTIVE_SIGNALING	REACTOME_DCC_MEDIATED_ATTRACTIVE_SIGNALING	11	-0.870198	-1.46327	0.0232755	0.23871	0.207616	1375	tags=64%, list=10%, signal=57%	1793/7204/5747/6714/3983/22885/2534
REACTOME_VEGFR2_MEDIATED_CELL_PROLIFERATION	REACTOME_VEGFR2_MEDIATED_CELL_PROLIFERATION	REACTOME_VEGFR2_MEDIATED_CELL_PROLIFERATION	18	-0.829586	-1.48547	0.0242003	0.23871	0.207616	608	tags=17%, list=4%, signal=16%	6714/5335/3710
REACTOME_COPI_DEPENDENT_GOLGI_TO_ER_RETROGRADE_TRAFFIC	REACTOME_COPI_DEPENDENT_GOLGI_TO_ER_RETROGRADE_TRAFFIC	REACTOME_COPI_DEPENDENT_GOLGI_TO_ER_RETROGRADE_TRAFFIC	77	0.472059	1.48246	0.0242119	0.23871	0.207616	1450	tags=36%, list=11%, signal=33%	11004/10112/81930/55614/3832/146909/3833/24137/11014/56992/8775/10972/51014/7277/4905/10749/372/22820/10959/10376/11316/377/9493/10945/54732/375/6836/1062
REACTOME_REGULATION_OF_RUNX2_EXPRESSION_AND_ACTIVITY	REACTOME_REGULATION_OF_RUNX2_EXPRESSION_AND_ACTIVITY	REACTOME_REGULATION_OF_RUNX2_EXPRESSION_AND_ACTIVITY	63	0.49001	1.45896	0.0242896	0.23871	0.207616	3176	tags=63%, list=23%, signal=49%	6500/5688/5685/5696/5693/5692/7314/5687/5718/5720/5684/5686/5709/6772/5699/5695/5683/7316/5710/5717/5682/5708/5704/5715/5701/2932/5705/5698/9861/7311/8454/5691/5689/5714/9491/5707/5713/5690/5711/5694
REACTOME_EPHRIN_SIGNALING	REACTOME_EPHRIN_SIGNALING	REACTOME_EPHRIN_SIGNALING	17	-0.836195	-1.48355	0.0244169	0.23871	0.207616	754	tags=35%, list=6%, signal=33%	28964/2048/6714/1947/2049/2534
REACTOME_GOLGI_TO_ER_RETROGRADE_TRANSPORT	REACTOME_GOLGI_TO_ER_RETROGRADE_TRANSPORT	REACTOME_GOLGI_TO_ER_RETROGRADE_TRANSPORT	110	0.412492	1.35504	0.0245515	0.23871	0.207616	2443	tags=45%, list=18%, signal=37%	11004/10112/81930/55614/3832/146909/3833/24137/11014/56992/8775/10972/51014/7277/4905/10749/372/22820/10959/10376/140735/11316/377/9493/10945/54732/1780/375/6836/1062/22930/9276/5049/378/9554/1315/51164/1778/81876/10671/10121/10540/5861/5870/1639/63908/3799/830/84516
REACTOME_CHK1_CHK2_CDS1_MEDIATED_INACTIVATION_OF_CYCLIN_B_CDK1_COMPLEX	REACTOME_CHK1_CHK2_CDS1_MEDIATED_INACTIVATION_OF_CYCLIN_B_CDK1_COMPLEX	REACTOME_CHK1_CHK2_CDS1_MEDIATED_INACTIVATION_OF_CYCLIN_B_CDK1_COMPLEX	13	0.750677	1.74555	0.0247643	0.23871	0.207616	181	tags=15%, list=1%, signal=15%	891/983
REACTOME_SIGNALING_BY_EGFR_IN_CANCER	REACTOME_SIGNALING_BY_EGFR_IN_CANCER	REACTOME_SIGNALING_BY_EGFR_IN_CANCER	22	-0.808979	-1.46852	0.0256734	0.23871	0.207616	643	tags=14%, list=5%, signal=13%	1950/5335/2069
REACTOME_KINESINS	REACTOME_KINESINS	REACTOME_KINESINS	39	0.578772	1.6443	0.0258272	0.23871	0.207616	643	tags=28%, list=5%, signal=27%	11004/10112/81930/55614/3832/146909/3833/24137/56992/7277/10749
REACTOME_DAP12_INTERACTIONS	REACTOME_DAP12_INTERACTIONS	REACTOME_DAP12_INTERACTIONS	36	-0.756754	-1.43399	0.0259921	0.23871	0.207616	1180	tags=25%, list=9%, signal=23%	27040/7410/342510/9402/124599/2534/3932/284266/5335
REACTOME_SIGNALING_BY_ERBB2_IN_CANCER	REACTOME_SIGNALING_BY_ERBB2_IN_CANCER	REACTOME_SIGNALING_BY_ERBB2_IN_CANCER	19	-0.825464	-1.48445	0.0261058	0.23871	0.207616	996	tags=21%, list=7%, signal=20%	3084/1950/5335/2069
REACTOME_G_BETA_GAMMA_SIGNALLING_THROUGH_CDC42	REACTOME_G_BETA_GAMMA_SIGNALLING_THROUGH_CDC42	REACTOME_G_BETA_GAMMA_SIGNALLING_THROUGH_CDC42	13	-0.856483	-1.46506	0.0261384	0.23871	0.207616	534	tags=23%, list=4%, signal=22%	2791/2793/10681
REACTOME_SIGNALING_BY_NTRKS	REACTOME_SIGNALING_BY_NTRKS	REACTOME_SIGNALING_BY_NTRKS	112	-0.656202	-1.30701	0.0263692	0.23871	0.207616	1079	tags=11%, list=8%, signal=10%	1759/4208/5125/5046/26052/6714/2534/1849/5800/5335/3667/7074
REACTOME_ION_CHANNEL_TRANSPORT	REACTOME_ION_CHANNEL_TRANSPORT	REACTOME_ION_CHANNEL_TRANSPORT	111	-0.654972	-1.30533	0.0263959	0.23871	0.207616	1603	tags=20%, list=12%, signal=18%	80727/1185/527/481/54795/2281/55503/53826/6339/57194/817/59341/6261/133308/203859/1184/57719/94015/155066/53373/57198/338440
REACTOME_GLYCOGEN_SYNTHESIS	REACTOME_GLYCOGEN_SYNTHESIS	REACTOME_GLYCOGEN_SYNTHESIS	12	0.732102	1.67687	0.026682	0.23871	0.207616	2299	tags=58%, list=17%, signal=49%	2997/7314/7316/2632/7360/7311/5236
REACTOME_NERVOUS_SYSTEM_DEVELOPMENT	REACTOME_NERVOUS_SYSTEM_DEVELOPMENT	REACTOME_NERVOUS_SYSTEM_DEVELOPMENT	425	-0.588953	-1.18114	0.026973	0.23871	0.207616	1746	tags=15%, list=13%, signal=13%	57522/6191/3672/6173/5376/6453/4736/6222/6124/6144/6125/784/84617/28964/22916/3674/1793/23365/7204/5588/57698/1293/23708/1759/219699/7410/3690/8986/220164/26052/2048/6146/1742/5747/5365/10398/6714/782/3983/9046/1947/2049/288/57716/5567/1808/22885/2534/2675/4753/8506/2043/5361/9901/1292/51332/81027/5335/23129/8911/285704/7074
REACTOME_REGULATION_OF_RAS_BY_GAPS	REACTOME_REGULATION_OF_RAS_BY_GAPS	REACTOME_REGULATION_OF_RAS_BY_GAPS	62	0.449853	1.34596	0.0271792	0.23871	0.207616	3433	tags=71%, list=25%, signal=53%	84078/5688/5685/5696/5693/5692/7314/5687/5718/5720/5684/5686/5709/64926/5699/5695/5683/7316/5710/5717/5682/5708/5704/5715/5701/5705/5698/9861/7311/5691/5689/5714/9491/4893/5707/5713/5690/4763/5711/8452/5694/3845/200734/10213
REACTOME_MASTL_FACILITATES_MITOTIC_PROGRESSION	REACTOME_MASTL_FACILITATES_MITOTIC_PROGRESSION	REACTOME_MASTL_FACILITATES_MITOTIC_PROGRESSION	10	0.786476	1.70517	0.0274112	0.23871	0.207616	1550	tags=50%, list=11%, signal=44%	891/983/5515/2029/10776
REACTOME_SIGNALING_BY_ERBB2	REACTOME_SIGNALING_BY_ERBB2	REACTOME_SIGNALING_BY_ERBB2	42	-0.733515	-1.39654	0.0276243	0.23871	0.207616	996	tags=17%, list=7%, signal=16%	3084/4145/1950/6714/2534/5335/2069
REACTOME_DNA_REPLICATION_PRE_INITIATION	REACTOME_DNA_REPLICATION_PRE_INITIATION	REACTOME_DNA_REPLICATION_PRE_INITIATION	80	0.437683	1.40921	0.0276401	0.23871	0.207616	3176	tags=54%, list=23%, signal=42%	5688/5685/5696/1870/5693/5692/7314/5687/55388/5718/5720/5684/5686/5709/5699/5695/5683/7316/5710/5717/5682/5708/5704/5715/5701/5000/5705/5698/9861/7311/4998/5691/1871/5689/5714/4999/9491/5707/5713/5690/4171/5711/5694
REACTOME_FORMATION_OF_THE_BETA_CATENIN_TCF_TRANSACTIVATING_COMPLEX	REACTOME_FORMATION_OF_THE_BETA_CATENIN_TCF_TRANSACTIVATING_COMPLEX	REACTOME_FORMATION_OF_THE_BETA_CATENIN_TCF_TRANSACTIVATING_COMPLEX	60	-0.704144	-1.3652	0.0277883	0.23871	0.207616	812	tags=12%, list=6%, signal=11%	283149/8350/8607/4609/7089/51176/6932
REACTOME_THROMBIN_SIGNALLING_THROUGH_PROTEINASE_ACTIVATED_RECEPTORS_PARS_	REACTOME_THROMBIN_SIGNALLING_THROUGH_PROTEINASE_ACTIVATED_RECEPTORS_PARS_	REACTOME_THROMBIN_SIGNALLING_THROUGH_PROTEINASE_ACTIVATED_RECEPTORS_PARS_	22	-0.805914	-1.46296	0.0278898	0.23871	0.207616	1373	tags=36%, list=10%, signal=33%	2149/9002/6714/2768/408/2791/2793/10681
REACTOME_CLASS_B_2_SECRETIN_FAMILY_RECEPTORS_	REACTOME_CLASS_B_2_SECRETIN_FAMILY_RECEPTORS_	REACTOME_CLASS_B_2_SECRETIN_FAMILY_RECEPTORS_	33	-0.764287	-1.43661	0.0281683	0.23871	0.207616	1275	tags=24%, list=9%, signal=22%	5727/2535/8321/10203/2791/2793/10681/57105
REACTOME_NUCLEAR_SIGNALING_BY_ERBB4	REACTOME_NUCLEAR_SIGNALING_BY_ERBB4	REACTOME_NUCLEAR_SIGNALING_BY_ERBB4	20	-0.809947	-1.469	0.0284134	0.23871	0.207616	996	tags=30%, list=7%, signal=28%	3084/51741/6285/6714/6678/2069
REACTOME_CHEMOKINE_RECEPTORS_BIND_CHEMOKINES	REACTOME_CHEMOKINE_RECEPTORS_BIND_CHEMOKINES	REACTOME_CHEMOKINE_RECEPTORS_BIND_CHEMOKINES	32	-0.758318	-1.42584	0.0285714	0.23871	0.207616	1152	tags=34%, list=8%, signal=32%	5196/5473/2921/2833/1234/729230/2920/6352/1524/1233/1236
REACTOME_NEGATIVE_REGULATORS_OF_DDX58_IFIH1_SIGNALING	REACTOME_NEGATIVE_REGULATORS_OF_DDX58_IFIH1_SIGNALING	REACTOME_NEGATIVE_REGULATORS_OF_DDX58_IFIH1_SIGNALING	34	0.590522	1.61772	0.028952	0.239716	0.208491	902	tags=26%, list=7%, signal=25%	9636/51191/84166/9246/8887/3093/7128/9474/7314
REACTOME_CD28_DEPENDENT_PI3K_AKT_SIGNALING	REACTOME_CD28_DEPENDENT_PI3K_AKT_SIGNALING	REACTOME_CD28_DEPENDENT_PI3K_AKT_SIGNALING	19	-0.822591	-1.47928	0.0291546	0.239716	0.208491	1096	tags=26%, list=8%, signal=24%	942/117145/2534/3932/940
REACTOME_DAG_AND_IP3_SIGNALING	REACTOME_DAG_AND_IP3_SIGNALING	REACTOME_DAG_AND_IP3_SIGNALING	32	-0.769077	-1.44607	0.0300692	0.24116	0.209747	1098	tags=25%, list=8%, signal=23%	5575/817/5577/5567/115/5335/3710/814
REACTOME_SLC_MEDIATED_TRANSMEMBRANE_TRANSPORT	REACTOME_SLC_MEDIATED_TRANSMEMBRANE_TRANSPORT	REACTOME_SLC_MEDIATED_TRANSMEMBRANE_TRANSPORT	143	-0.634703	-1.26868	0.0302725	0.24116	0.209747	1629	tags=15%, list=12%, signal=14%	23443/6547/291/117247/6566/92745/293/23516/285195/55315/85414/254428/57181/8501/10723/9498/66035/2030/9497/9194/376497/56606
REACTOME_REGULATION_OF_RUNX3_EXPRESSION_AND_ACTIVITY	REACTOME_REGULATION_OF_RUNX3_EXPRESSION_AND_ACTIVITY	REACTOME_REGULATION_OF_RUNX3_EXPRESSION_AND_ACTIVITY	54	0.510901	1.47687	0.030369	0.24116	0.209747	3760	tags=80%, list=27%, signal=58%	5688/5685/5696/5693/5692/4193/7314/5687/5718/5720/7040/5684/5686/5709/5699/5695/5683/7316/5710/5717/5682/5708/5704/5715/5701/5705/5698/9861/7311/5691/5689/5714/9491/5707/5713/5690/5711/5694/10213/865/5719/2033/5716
REACTOME_RESOLUTION_OF_D_LOOP_STRUCTURES_THROUGH_SYNTHESIS_DEPENDENT_STRAND_ANNEALING_SDSA_	REACTOME_RESOLUTION_OF_D_LOOP_STRUCTURES_THROUGH_SYNTHESIS_DEPENDENT_STRAND_ANNEALING_SDSA_	REACTOME_RESOLUTION_OF_D_LOOP_STRUCTURES_THROUGH_SYNTHESIS_DEPENDENT_STRAND_ANNEALING_SDSA_	25	0.613504	1.61073	0.0304698	0.24116	0.209747	4	tags=4%, list=0%, signal=4%	116028
REACTOME_FCGR3A_MEDIATED_IL10_SYNTHESIS	REACTOME_FCGR3A_MEDIATED_IL10_SYNTHESIS	REACTOME_FCGR3A_MEDIATED_IL10_SYNTHESIS	66	-0.693633	-1.3504	0.0304942	0.24116	0.209747	608	tags=17%, list=4%, signal=16%	919/3586/5575/6714/5577/5567/115/2534/917/5335/3710
REACTOME_HEMOSTASIS	REACTOME_HEMOSTASIS	REACTOME_HEMOSTASIS	489	-0.578054	-1.15909	0.030969	0.24306	0.211399	1978	tags=22%, list=14%, signal=20%	8832/7035/4602/302/7280/2621/2625/5028/1608/7225/2767/4352/11343/3672/90990/5154/972/28815/6693/7043/2335/6547/2623/1675/10411/6915/2624/84617/8526/2888/55619/57406/90952/6566/3674/481/22915/5155/1793/2149/55605/1521/5592/10447/27345/27040/5588/5196/64805/2982/5575/5874/5473/2814/7410/2811/23028/9002/51206/5345/3690/8350/2162/5025/11311/5747/3507/78991/1950/6714/2768/408/2983/3676/2791/7157/5577/…
