# Supplementary material for: Polymorphonuclear Cells Show Features of Dysfunctional Activation During Fatal Sepsis
Source: Front Immunol. 2021 Dec 13;12:741484. doi: 10.3389/fimmu.2021.741484 (PMC8710474; doi:10.3389/fimmu.2021.741484)
Supplement: Supplementary file 4 [file Table_3.xlsx]

## Sheet: Sheet1
	ID	Description	setSize	enrichmentScore	NES	pvalue	p.adjust	qvalues	rank	leading_edge	core_enrichment
GO_REGULATION_OF_CHROMOSOME_SEGREGATION	GO_REGULATION_OF_CHROMOSOME_SEGREGATION	GO_REGULATION_OF_CHROMOSOME_SEGREGATION	96	0.680177	2.15836	3.07713e-07	0.0013404	0.0012302	256	tags=14%, list=2%, signal=13%	116028/11004/7272/699/891/4288/991/5347/9787/701/9232/1063/9700
GO_REGULATION_OF_SISTER_CHROMATID_SEGREGATION	GO_REGULATION_OF_SISTER_CHROMATID_SEGREGATION	GO_REGULATION_OF_SISTER_CHROMATID_SEGREGATION	77	0.670365	2.12163	4.82619e-06	0.00623024	0.00571805	256	tags=14%, list=2%, signal=14%	116028/7272/699/891/991/5347/9787/701/9232/1063/9700
GO_G_PROTEIN_COUPLED_RECEPTOR_SIGNALING_PATHWAY	GO_G_PROTEIN_COUPLED_RECEPTOR_SIGNALING_PATHWAY	GO_G_PROTEIN_COUPLED_RECEPTOR_SIGNALING_PATHWAY	448	-0.663053	-1.33011	5.28833e-06	0.00623024	0.00571805	1935	tags=26%, list=14%, signal=23%	5737/10316/23683/3060/5028/1608/2767/9501/760/2840/8786/11343/23173/56288/5158/6368/115330/2775/6453/2859/1880/5032/5143/6915/28964/8526/57406/51222/2149/10280/3363/23365/27239/7204/283383/50649/59352/2857/100/727/2359/636/8611/5196/23516/64805/2535/1759/1269/25960/23236/5473/575/9628/7410/51655/9455/2852/2921/2811/8321/9002/64582/5924/5996/9620/221188/5139/2833/55188/9737/11251/1234/1952/6622/67…
GO_T_CELL_SELECTION	GO_T_CELL_SELECTION	GO_T_CELL_SELECTION	40	-0.87341	-1.63433	5.72106e-06	0.00623024	0.00571805	452	tags=32%, list=3%, signal=32%	3662/4063/84433/7535/940/917/915/596/916/1236/387357/920/64919
GO_POSITIVE_REGULATION_OF_JNK_CASCADE	GO_POSITIVE_REGULATION_OF_JNK_CASCADE	GO_POSITIVE_REGULATION_OF_JNK_CASCADE	108	-0.775881	-1.54245	8.40977e-06	0.00732659	0.00672427	1026	tags=20%, list=8%, signal=19%	23236/222166/9618/5345/11183/59341/10913/2324/7188/9064/64170/221472/9258/51495/2043/959/11184/939/1236/29969/23328/7074
GO_CHROMOSOME_SEPARATION	GO_CHROMOSOME_SEPARATION	GO_CHROMOSOME_SEPARATION	80	0.634659	2.00533	1.27856e-05	0.00752741	0.00690859	256	tags=14%, list=2%, signal=14%	7153/7272/699/891/991/5347/9787/701/9232/1063/9700
GO_THYMIC_T_CELL_SELECTION	GO_THYMIC_T_CELL_SELECTION	GO_THYMIC_T_CELL_SELECTION	17	-0.929373	-1.62783	1.29232e-05	0.00752741	0.00690859	344	tags=41%, list=3%, signal=40%	84433/7535/940/917/915/916/1236
GO_SECOND_MESSENGER_MEDIATED_SIGNALING	GO_SECOND_MESSENGER_MEDIATED_SIGNALING	GO_SECOND_MESSENGER_MEDIATED_SIGNALING	250	-0.702625	-1.40763	1.38245e-05	0.00752741	0.00690859	1534	tags=24%, list=11%, signal=22%	5032/84502/10411/6915/2946/10900/201191/481/5155/5592/283383/54795/2281/100/27040/5196/64805/2982/5575/1269/8445/575/51655/3084/9455/2852/817/84174/221188/5139/2039/2833/5025/11251/1234/729230/10203/136/2983/5577/5027/552/196/150/115/1609/5739/1903/1524/11123/7535/948/1233/916/22859/114804/1236/5335/3710/50852/920
GO_ADAPTIVE_IMMUNE_RESPONSE	GO_ADAPTIVE_IMMUNE_RESPONSE	GO_ADAPTIVE_IMMUNE_RESPONSE	394	-0.664035	-1.33192	2.2759e-05	0.0101094	0.00927831	1685	tags=22%, list=12%, signal=20%	1493/972/28815/6693/6978/28671/10875/1880/23529/22914/9984/7294/3109/3111/3113/919/28567/118460/6097/339390/50943/3586/54795/100/27040/5588/727/8320/440275/942/64332/4208/3115/1178/3108/5133/3495/3662/2067/84174/28568/384/3507/246/729230/27240/10859/7374/4068/974/4063/5027/10666/6095/54941/23180/60468/2534/10462/8631/28596/28639/5452/7784/959/7535/11126/940/3575/917/915/51744/923/28638/916/28755/…
GO_ANAPHASE_PROMOTING_COMPLEX_DEPENDENT_CATABOLIC_PROCESS	GO_ANAPHASE_PROMOTING_COMPLEX_DEPENDENT_CATABOLIC_PROCESS	GO_ANAPHASE_PROMOTING_COMPLEX_DEPENDENT_CATABOLIC_PROCESS	77	0.642459	2.03331	2.33395e-05	0.0101094	0.00927831	2143	tags=53%, list=16%, signal=45%	6790/891/991/5347/701/983/9232/5688/7324/5685/5696/5693/5692/9212/7314/119504/5687/5718/5720/5684/5686/5709/4085/26271/5699/5695/5683/7316/5710/5717/5682/246184/5708/5704/5715/5701/5705/5698/996/9861/7311
GO_V_D_J_RECOMBINATION	GO_V_D_J_RECOMBINATION	GO_V_D_J_RECOMBINATION	13	-0.94624	-1.6144	2.55288e-05	0.0101094	0.00927831	279	tags=31%, list=2%, signal=30%	6929/64919/51176/6932
GO_T_CELL_ACTIVATION	GO_T_CELL_ACTIVATION	GO_T_CELL_ACTIVATION	387	-0.666494	-1.33573	4.91102e-05	0.017827	0.0163615	1302	tags=18%, list=10%, signal=17%	9840/6097/339390/50943/3586/1021/2281/100/27040/5588/8320/440275/942/407018/64332/3115/284194/1178/7001/5133/3662/84174/9093/384/9402/6714/729230/27240/10859/7157/29851/1947/2648/914/4063/5027/57864/6095/1803/84433/2534/6352/7784/3932/959/7535/11126/940/55423/3575/917/915/56253/923/596/6659/916/921/939/1236/387357/3702/920/9466/64919/911/814/51176/6932
GO_GAMMA_DELTA_T_CELL_ACTIVATION	GO_GAMMA_DELTA_T_CELL_ACTIVATION	GO_GAMMA_DELTA_T_CELL_ACTIVATION	15	-0.935164	-1.61346	7.97169e-05	0.0223129	0.0204786	547	tags=33%, list=4%, signal=32%	10859/6659/3702/51176/6932
GO_SYNAPSE_ORGANIZATION	GO_SYNAPSE_ORGANIZATION	GO_SYNAPSE_ORGANIZATION	237	-0.696205	-1.39427	8.06567e-05	0.0223129	0.0204786	1670	tags=23%, list=12%, signal=21%	23544/6453/10810/22883/6547/58504/784/55619/3913/8936/2149/3586/441381/119/4208/575/79414/3084/8321/4131/4747/9148/5792/4983/26052/2048/9093/1742/5747/6622/8831/782/2049/55906/288/10152/55752/2017/23191/54549/2534/5021/29904/57463/2043/6678/1524/23654/139065/5800/8536/22859/23129/4774/7074
GO_POSITIVE_THYMIC_T_CELL_SELECTION	GO_POSITIVE_THYMIC_T_CELL_SELECTION	GO_POSITIVE_THYMIC_T_CELL_SELECTION	12	-0.941907	-1.59994	8.13086e-05	0.0223129	0.0204786	212	tags=42%, list=2%, signal=41%	972/7535/917/915/916
GO_NEURON_PROJECTION_ORGANIZATION	GO_NEURON_PROJECTION_ORGANIZATION	GO_NEURON_PROJECTION_ORGANIZATION	66	-0.79439	-1.5476	8.48973e-05	0.0223129	0.0204786	769	tags=18%, list=6%, signal=17%	26052/2048/1742/4130/2049/10152/2017/2534/29904/2043/225/7074
GO_POSITIVE_REGULATION_OF_STRESS_ACTIVATED_PROTEIN_KINASE_SIGNALING_CASCADE	GO_POSITIVE_REGULATION_OF_STRESS_ACTIVATED_PROTEIN_KINASE_SIGNALING_CASCADE	GO_POSITIVE_REGULATION_OF_STRESS_ACTIVATED_PROTEIN_KINASE_SIGNALING_CASCADE	131	-0.738324	-1.46814	8.70799e-05	0.0223129	0.0204786	1026	tags=17%, list=8%, signal=16%	23236/222166/9618/5345/11183/59341/10913/2324/7188/9064/64170/221472/9258/51495/2043/959/11184/939/1236/29969/23328/7074
GO_T_CELL_DIFFERENTIATION_IN_THYMUS	GO_T_CELL_DIFFERENTIATION_IN_THYMUS	GO_T_CELL_DIFFERENTIATION_IN_THYMUS	60	-0.80988	-1.56207	0.000100735	0.0243778	0.0223737	1302	tags=28%, list=10%, signal=26%	9840/50943/1021/100/9093/7157/84433/7535/940/3575/917/915/596/916/1236/64919/814
GO_NEGATIVE_REGULATION_OF_CHROMOSOME_SEGREGATION	GO_NEGATIVE_REGULATION_OF_CHROMOSOME_SEGREGATION	GO_NEGATIVE_REGULATION_OF_CHROMOSOME_SEGREGATION	40	0.743031	2.04825	0.000115078	0.0263831	0.0242142	256	tags=22%, list=2%, signal=22%	7272/699/891/991/5347/701/9232/1063/9700
GO_CELL_MATRIX_ADHESION	GO_CELL_MATRIX_ADHESION	GO_CELL_MATRIX_ADHESION	152	-0.717727	-1.43028	0.000129004	0.0275094	0.0252479	1578	tags=20%, list=12%, signal=18%	2335/4088/4323/340485/3674/55920/25992/1021/94/395/3690/4811/2039/5747/3693/51754/6714/3676/4035/2017/54453/8631/948/6281/596/916/5310/10225/83700/1236/7074
GO_CELL_RECOGNITION	GO_CELL_RECOGNITION	GO_CELL_RECOGNITION	109	-0.750398	-1.49187	0.000132621	0.0275094	0.0252479	1015	tags=17%, list=7%, signal=15%	575/3495/2048/3507/375033/2049/10666/1462/28639/57463/2043/7784/948/56253/923/28638/921/1236
GO_LYMPHOCYTE_DIFFERENTIATION	GO_LYMPHOCYTE_DIFFERENTIATION	GO_LYMPHOCYTE_DIFFERENTIATION	293	-0.674803	-1.35077	0.000148507	0.0292743	0.0268677	1302	tags=17%, list=10%, signal=16%	9840/6097/50943/55795/3586/1021/100/8320/942/64332/55846/9734/7001/3662/9093/9452/729230/3676/7157/2648/974/914/4063/57864/6095/407975/22806/84433/6929/5452/3932/959/7535/940/3575/917/915/56253/596/6659/916/939/1236/387357/3702/920/64919/814/51176/6932
GO_LYMPHOCYTE_COSTIMULATION	GO_LYMPHOCYTE_COSTIMULATION	GO_LYMPHOCYTE_COSTIMULATION	48	-0.8247	-1.5597	0.00015457	0.0292743	0.0268677	849	tags=35%, list=6%, signal=33%	942/5133/51293/9402/6714/29851/1947/1803/84433/2534/3932/959/11126/940/916/921/1236
GO_DIVALENT_INORGANIC_CATION_HOMEOSTASIS	GO_DIVALENT_INORGANIC_CATION_HOMEOSTASIS	GO_DIVALENT_INORGANIC_CATION_HOMEOSTASIS	296	-0.670859	-1.34265	0.000175713	0.031892	0.0292702	1572	tags=21%, list=11%, signal=19%	6547/4088/84502/784/6915/9900/2624/2946/481/2149/79085/23241/54795/2281/55503/2359/23516/7466/2852/159371/9002/817/59341/3792/6261/2833/1742/5025/7504/254428/160335/1234/6622/729230/57181/288/5027/4035/552/63933/2534/5021/5739/55013/1903/6352/1524/3932/1043/79608/948/1233/596/53373/5310/1236/5335/3710/10161/79734/920
GO_NEGATIVE_REGULATION_OF_METAPHASE_ANAPHASE_TRANSITION_OF_CELL_CYCLE	GO_NEGATIVE_REGULATION_OF_METAPHASE_ANAPHASE_TRANSITION_OF_CELL_CYCLE	GO_NEGATIVE_REGULATION_OF_METAPHASE_ANAPHASE_TRANSITION_OF_CELL_CYCLE	33	0.744652	2.06267	0.000201758	0.0348102	0.0319484	233	tags=21%, list=2%, signal=21%	7272/699/891/991/5347/701/1063
GO_PROTEIN_KINASE_B_SIGNALING	GO_PROTEIN_KINASE_B_SIGNALING	GO_PROTEIN_KINASE_B_SIGNALING	167	-0.708873	-1.413	0.000213482	0.0348102	0.0319484	1380	tags=20%, list=10%, signal=19%	4015/5155/9314/2263/64805/942/3084/2852/59338/2651/5025/5747/1950/6714/2022/375033/2876/9258/29851/117145/55512/112464/2534/23035/6352/1524/3932/5287/940/84830/1236/3667/50852/2069
GO_JNK_CASCADE	GO_JNK_CASCADE	GO_JNK_CASCADE	168	-0.713384	-1.42196	0.000215765	0.0348102	0.0319484	1026	tags=15%, list=8%, signal=14%	23236/222166/9618/5345/11183/59341/2950/10913/2324/7188/9064/64170/136/221472/9258/51495/2043/959/11184/51339/939/1236/29969/23328/7074
GO_REGULATION_OF_CHROMOSOME_SEPARATION	GO_REGULATION_OF_CHROMOSOME_SEPARATION	GO_REGULATION_OF_CHROMOSOME_SEPARATION	59	0.660832	2.03901	0.000225623	0.0351004	0.0322148	256	tags=17%, list=2%, signal=17%	7272/699/891/991/5347/9787/701/9232/1063/9700
GO_MITOTIC_METAPHASE_PLATE_CONGRESSION	GO_MITOTIC_METAPHASE_PLATE_CONGRESSION	GO_MITOTIC_METAPHASE_PLATE_CONGRESSION	46	0.687994	1.98431	0.000238266	0.0357892	0.032847	288	tags=13%, list=2%, signal=13%	11004/83540/891/81930/3833/51510
GO_NEGATIVE_REGULATION_OF_NUCLEAR_DIVISION	GO_NEGATIVE_REGULATION_OF_NUCLEAR_DIVISION	GO_NEGATIVE_REGULATION_OF_NUCLEAR_DIVISION	48	0.687762	2.02426	0.000252707	0.0362885	0.0333052	233	tags=17%, list=2%, signal=16%	7272/699/891/991/5347/701/9232/1063
GO_NEGATIVE_REGULATION_OF_TRANSPORT	GO_NEGATIVE_REGULATION_OF_TRANSPORT	GO_NEGATIVE_REGULATION_OF_TRANSPORT	299	-0.670827	-1.34257	0.000262025	0.0362885	0.0333052	1233	tags=20%, list=9%, signal=19%	972/3998/6236/2859/91942/2335/784/2946/25953/2149/55917/50943/130399/2281/100/64805/5569/407018/84058/3084/4131/817/9734/3690/3792/274/2048/2039/1742/4129/384/3418/1950/945/55022/6622/729230/3033/10859/288/8501/94121/8682/23191/27347/150/9727/5021/257364/10681/948/596/84830/9882/29969/3667/50852/338440/9466/80763
GO_INORGANIC_ION_TRANSMEMBRANE_TRANSPORT	GO_INORGANIC_ION_TRANSMEMBRANE_TRANSPORT	GO_INORGANIC_ION_TRANSMEMBRANE_TRANSPORT	487	-0.63187	-1.26663	0.000266582	0.0362885	0.0333052	1676	tags=18%, list=12%, signal=16%	1352/6236/2859/246329/80727/59285/1185/6547/84502/784/2946/527/57685/65990/55248/481/2149/79085/27345/56479/3752/54795/2281/516/55503/3783/113235/23516/64805/53826/6339/2852/159371/9002/817/285195/59341/3792/219855/24145/6261/274/56172/5025/388591/254428/1234/133308/6622/203859/1184/782/57181/288/113655/6532/5027/10723/9498/57719/27347/150/63933/3738/2534/123606/3779/55013/57463/30845/3932/10681/…
GO_METAPHASE_ANAPHASE_TRANSITION_OF_CELL_CYCLE	GO_METAPHASE_ANAPHASE_TRANSITION_OF_CELL_CYCLE	GO_METAPHASE_ANAPHASE_TRANSITION_OF_CELL_CYCLE	54	0.659116	1.98064	0.000292236	0.0385752	0.035404	256	tags=17%, list=2%, signal=16%	7272/699/891/991/5347/9787/701/1063/9700
GO_POSITIVE_T_CELL_SELECTION	GO_POSITIVE_T_CELL_SELECTION	GO_POSITIVE_T_CELL_SELECTION	30	-0.860162	-1.59298	0.000316118	0.0405003	0.0371708	816	tags=30%, list=6%, signal=28%	3662/4063/7535/917/915/596/916/387357/64919
GO_T_CELL_DIFFERENTIATION	GO_T_CELL_DIFFERENTIATION	GO_T_CELL_DIFFERENTIATION	207	-0.687126	-1.37004	0.000359154	0.0434807	0.0399062	1302	tags=18%, list=10%, signal=17%	9840/6097/50943/1021/100/8320/942/64332/7001/3662/9093/729230/7157/2648/914/4063/57864/6095/84433/3932/7535/940/3575/917/915/56253/596/6659/916/939/1236/387357/3702/920/64919/814/51176/6932
GO_NEURON_PROJECTION_GUIDANCE	GO_NEURON_PROJECTION_GUIDANCE	GO_NEURON_PROJECTION_GUIDANCE	159	-0.715075	-1.42288	0.000365195	0.0434807	0.0399062	1297	tags=19%, list=9%, signal=18%	7204/5727/59352/5588/3911/219699/220164/4983/2048/5747/5365/64855/6714/1436/9046/1947/2049/4035/1808/23191/2534/2675/2043/23654/5361/5800/51332/5335/23129/64919/5797
GO_POSITIVE_REGULATION_OF_CELLULAR_COMPONENT_BIOGENESIS	GO_POSITIVE_REGULATION_OF_CELLULAR_COMPONENT_BIOGENESIS	GO_POSITIVE_REGULATION_OF_CELLULAR_COMPONENT_BIOGENESIS	407	-0.645157	-1.29361	0.000375947	0.0434807	0.0399062	1202	tags=12%, list=9%, signal=12%	441381/57482/64805/22880/575/3084/7122/4131/84128/5345/9148/55704/9696/2067/274/26052/2048/4641/55160/9780/6622/6714/246/7157/2049/29800/10152/146206/5027/7429/2017/23191/55512/5021/51673/29904/90427/8631/11135/57463/948/6281/139065/22859/1236/348110/79734/129293/10174/2059
GO_POSITIVE_REGULATION_OF_JUN_KINASE_ACTIVITY	GO_POSITIVE_REGULATION_OF_JUN_KINASE_ACTIVITY	GO_POSITIVE_REGULATION_OF_JUN_KINASE_ACTIVITY	57	-0.797026	-1.53244	0.000379308	0.0434807	0.0399062	562	tags=18%, list=4%, signal=17%	11183/9064/221472/51495/2043/959/11184/29969/23328/7074
GO_REGULATION_OF_CARBOHYDRATE_BIOSYNTHETIC_PROCESS	GO_REGULATION_OF_CARBOHYDRATE_BIOSYNTHETIC_PROCESS	GO_REGULATION_OF_CARBOHYDRATE_BIOSYNTHETIC_PROCESS	74	-0.769915	-1.51596	0.000411437	0.045903	0.0421294	1379	tags=20%, list=10%, signal=18%	5155/10447/8445/2852/1950/6622/2203/2648/23178/55512/1609/140710/51744/57486/3667
GO_DIVALENT_INORGANIC_CATION_TRANSPORT	GO_DIVALENT_INORGANIC_CATION_TRANSPORT	GO_DIVALENT_INORGANIC_CATION_TRANSPORT	295	-0.657789	-1.31658	0.000421515	0.045903	0.0421294	1667	tags=20%, list=12%, signal=18%	6236/2859/246329/59285/6547/84502/784/2946/57685/481/5155/2149/79085/54795/2281/55503/3783/23516/64805/7466/9455/2852/159371/9002/817/59341/24145/6261/274/5025/254428/1234/4638/1950/945/6622/10203/10859/782/57181/5027/150/63933/2534/123606/55013/6352/30845/3932/10681/596/53373/5310/1236/5335/79026/3710/920/8911
GO_AXON_DEVELOPMENT	GO_AXON_DEVELOPMENT	GO_AXON_DEVELOPMENT	333	-0.655135	-1.30988	0.000448857	0.0476883	0.0437679	1315	tags=20%, list=10%, signal=18%	3725/7204/5727/113246/22954/9314/59352/2281/2263/5588/57698/3911/23271/219699/575/10090/4131/4747/5792/3792/220164/4983/2048/6285/7504/5747/5365/22902/64855/4929/6714/8831/3676/1436/9046/1947/4130/2049/51062/288/4035/9331/2017/1808/23191/85440/2534/2675/9706/57463/2043/23654/5361/322/596/139065/5800/51332/83700/65059/5335/23129/64919/5797/7074
GO_BETA_CATENIN_TCF_COMPLEX_ASSEMBLY	GO_BETA_CATENIN_TCF_COMPLEX_ASSEMBLY	GO_BETA_CATENIN_TCF_COMPLEX_ASSEMBLY	27	-0.859034	-1.57614	0.000460944	0.0478065	0.0438764	696	tags=26%, list=5%, signal=25%	283149/8607/4609/7089/51339/51176/6932
GO_SYNAPSE_ASSEMBLY	GO_SYNAPSE_ASSEMBLY	GO_SYNAPSE_ASSEMBLY	77	-0.766838	-1.51114	0.000481278	0.0481403	0.0441827	1202	tags=27%, list=9%, signal=25%	441381/119/4208/575/79414/3084/8321/4131/26052/2048/5747/6622/2049/54549/5021/29904/57463/23654/139065/22859/23129
GO_REGULATION_OF_GAMMA_DELTA_T_CELL_ACTIVATION	GO_REGULATION_OF_GAMMA_DELTA_T_CELL_ACTIVATION	GO_REGULATION_OF_GAMMA_DELTA_T_CELL_ACTIVATION	10	-0.941698	-1.57716	0.000486266	0.0481403	0.0441827	547	tags=40%, list=4%, signal=38%	10859/6659/51176/6932
GO_ANTIGEN_RECEPTOR_MEDIATED_SIGNALING_PATHWAY	GO_ANTIGEN_RECEPTOR_MEDIATED_SIGNALING_PATHWAY	GO_ANTIGEN_RECEPTOR_MEDIATED_SIGNALING_PATHWAY	252	-0.663632	-1.32899	0.000544955	0.0527517	0.048415	1233	tags=17%, list=9%, signal=16%	3113/919/9840/50943/29085/100/27040/5588/3783/64332/4208/3115/59338/3495/84174/3507/9402/4068/57181/53347/974/10666/84433/23180/2534/8631/28639/3932/7535/11126/940/917/915/596/28638/916/28755/1236/387357/3702/5335/50852/920
GO_REGULATION_OF_JUN_KINASE_ACTIVITY	GO_REGULATION_OF_JUN_KINASE_ACTIVITY	GO_REGULATION_OF_JUN_KINASE_ACTIVITY	67	-0.77125	-1.50306	0.000592265	0.0560849	0.0514742	873	tags=16%, list=6%, signal=15%	11183/2950/9064/221472/51495/2043/959/11184/29969/23328/7074
GO_REGULATION_OF_CYTOSOLIC_CALCIUM_ION_CONCENTRATION	GO_REGULATION_OF_CYTOSOLIC_CALCIUM_ION_CONCENTRATION	GO_REGULATION_OF_CYTOSOLIC_CALCIUM_ION_CONCENTRATION	200	-0.689823	-1.37396	0.000612124	0.0567322	0.0520682	1572	tags=22%, list=11%, signal=20%	6547/4088/84502/784/6915/2624/2946/2149/54795/2281/55503/2359/2852/159371/9002/817/59341/6261/2833/1742/5025/1234/6622/729230/5027/4035/552/2534/5021/5739/1903/1524/3932/1043/79608/948/1233/596/53373/5310/1236/5335/3710/10161/920
GO_REGULATION_OF_SYNAPSE_STRUCTURE_OR_ACTIVITY	GO_REGULATION_OF_SYNAPSE_STRUCTURE_OR_ACTIVITY	GO_REGULATION_OF_SYNAPSE_STRUCTURE_OR_ACTIVITY	137	-0.712049	-1.42088	0.000641025	0.0574015	0.0526826	1217	tags=20%, list=9%, signal=19%	3586/441381/1759/4208/575/79414/8321/9148/26052/2048/5747/6622/8831/2049/10152/55752/23191/2534/5021/29904/57463/2043/6678/139065/5800/8536/22859/7074
GO_B_CELL_ACTIVATION	GO_B_CELL_ACTIVATION	GO_B_CELL_ACTIVATION	239	-0.672539	-1.34749	0.000645701	0.0574015	0.0526826	1689	tags=19%, list=12%, signal=17%	3955/1493/972/1880/1503/23529/4323/9984/55619/1026/118460/50943/55795/3586/4064/100/942/55846/4208/9734/3495/2067/9452/3507/51293/3676/7157/7374/57181/974/407975/22806/84433/196/6929/28639/5452/959/7535/940/3575/596/28638/939/9466/51176
GO_CELL_MORPHOGENESIS_INVOLVED_IN_NEURON_DIFFERENTIATION	GO_CELL_MORPHOGENESIS_INVOLVED_IN_NEURON_DIFFERENTIATION	GO_CELL_MORPHOGENESIS_INVOLVED_IN_NEURON_DIFFERENTIATION	387	-0.645937	-1.29453	0.000709813	0.0615185	0.056461	1297	tags=18%, list=9%, signal=17%	7204/5727/113246/59352/2263/5588/57698/286262/23098/3911/219699/4208/575/10090/4131/4747/3792/26259/220164/4983/26052/2048/6285/4647/1742/7504/5747/5365/22902/64855/4929/1952/6714/8831/3676/1436/9046/1947/4130/2049/51062/288/10152/4035/9331/2017/1808/23191/85440/2534/2675/29904/9706/57463/2043/23654/5361/322/26012/596/139065/5800/51332/65059/5335/23129/64919/5797/7074
GO_NEGATIVE_REGULATION_OF_SECRETION	GO_NEGATIVE_REGULATION_OF_SECRETION	GO_NEGATIVE_REGULATION_OF_SECRETION	110	-0.729534	-1.44895	0.000722076	0.0615185	0.056461	1600	tags=26%, list=12%, signal=23%	972/91942/2335/25953/2149/50943/130399/2281/100/64805/3084/9734/4129/384/3418/1950/6622/729230/3033/10859/94121/27347/150/9727/5021/84830/3667/9466/80763
GO_METAPHASE_PLATE_CONGRESSION	GO_METAPHASE_PLATE_CONGRESSION	GO_METAPHASE_PLATE_CONGRESSION	57	0.62249	1.89669	0.00073438	0.0615185	0.056461	288	tags=12%, list=2%, signal=12%	11004/83540/891/81930/3833/1063/51510
GO_LYMPHOCYTE_MIGRATION	GO_LYMPHOCYTE_MIGRATION	GO_LYMPHOCYTE_MIGRATION	73	-0.756149	-1.48727	0.000799927	0.0646463	0.0593317	737	tags=15%, list=5%, signal=14%	2833/729230/3676/27347/6352/4267/7535/56253/84830/1236/9466
GO_POSITIVE_REGULATION_OF_NERVOUS_SYSTEM_DEVELOPMENT	GO_POSITIVE_REGULATION_OF_NERVOUS_SYSTEM_DEVELOPMENT	GO_POSITIVE_REGULATION_OF_NERVOUS_SYSTEM_DEVELOPMENT	329	-0.653016	-1.30601	0.0008014	0.0646463	0.0593317	1244	tags=16%, list=9%, signal=15%	22954/441381/2281/64805/57698/4208/575/2852/23028/8321/4131/4747/5176/9148/26259/274/2048/6285/1742/5025/23531/5365/22902/1950/729230/257194/2049/55906/55179/4673/4035/23191/2534/5021/6929/29904/57463/2043/1524/23654/8835/5361/322/26012/596/139065/8536/22859/81544/114804/23129/10215/7074
GO_ENDOTHELIAL_CELL_MIGRATION	GO_ENDOTHELIAL_CELL_MIGRATION	GO_ENDOTHELIAL_CELL_MIGRATION	155	-0.702231	-1.39851	0.00085316	0.0675703	0.0620153	1083	tags=15%, list=8%, signal=14%	94/407018/3164/4208/25960/575/5176/9734/3690/161742/5025/2324/5747/2876/22846/1803/54453/55333/6678/84830/5335/23129/5797/23328
GO_CALCIUM_ION_TRANSMEMBRANE_TRANSPORT	GO_CALCIUM_ION_TRANSMEMBRANE_TRANSPORT	GO_CALCIUM_ION_TRANSMEMBRANE_TRANSPORT	191	-0.691831	-1.37714	0.000888266	0.0690944	0.0634142	1667	tags=23%, list=12%, signal=20%	6236/2859/246329/59285/6547/84502/784/2946/57685/481/2149/79085/54795/2281/55503/64805/2852/159371/9002/817/59341/24145/6261/274/5025/1234/6622/782/5027/150/63933/2534/55013/30845/3932/10681/53373/5310/1236/5335/79026/3710/8911
GO_METAL_ION_HOMEOSTASIS	GO_METAL_ION_HOMEOSTASIS	GO_METAL_ION_HOMEOSTASIS	401	-0.637176	-1.27796	0.000920464	0.0693678	0.0636651	1572	tags=17%, list=11%, signal=16%	6547/4088/84502/784/6915/9900/2624/2946/66002/481/2149/79085/7036/23241/54795/2281/55503/2359/113235/23516/7466/2852/159371/9002/817/59341/3792/57217/6261/51310/2833/1742/5025/7504/254428/160335/1234/6622/729230/7380/57181/288/5027/10723/4035/552/4609/63933/2534/5021/5739/55013/1903/6352/1524/3932/1043/79608/948/1233/596/53373/5310/1236/5335/3710/10161/79734/920/80763
GO_REGULATION_OF_RESPONSE_TO_FOOD	GO_REGULATION_OF_RESPONSE_TO_FOOD	GO_REGULATION_OF_RESPONSE_TO_FOOD	12	-0.916293	-1.55643	0.000956288	0.0693678	0.0636651	186	tags=33%, list=1%, signal=33%	7349/5465/29937/80763
GO_CALCIUM_MEDIATED_SIGNALING	GO_CALCIUM_MEDIATED_SIGNALING	GO_CALCIUM_MEDIATED_SIGNALING	143	-0.702211	-1.40194	0.00097129	0.0693678	0.0636651	1534	tags=23%, list=11%, signal=21%	5032/84502/2946/201191/481/54795/2281/100/27040/64805/8445/3084/9455/817/84174/2039/2833/5025/11251/1234/729230/5027/552/1524/11123/7535/1233/916/22859/1236/5335/50852/920
GO_CELL_MORPHOGENESIS_INVOLVED_IN_DIFFERENTIATION	GO_CELL_MORPHOGENESIS_INVOLVED_IN_DIFFERENTIATION	GO_CELL_MORPHOGENESIS_INVOLVED_IN_DIFFERENTIATION	491	-0.623652	-1.24997	0.000984846	0.0693678	0.0636651	1194	tags=16%, list=9%, signal=15%	59352/2263/5588/57698/286262/23098/3911/219699/4208/575/57493/56672/10090/4131/4747/3690/3792/26259/220164/4983/26052/2048/6285/4647/2039/1742/7504/5747/5365/22902/64855/4929/1952/6714/440193/8831/3676/1436/25946/9046/1947/4130/2049/51062/288/10152/80739/80781/4035/29780/9331/2017/1808/23191/85440/2534/2675/29904/9706/57463/2043/23654/5361/322/26012/6281/596/139065/5800/51332/65059/5335/23129/649…
GO_REGULATION_OF_STRESS_ACTIVATED_PROTEIN_KINASE_SIGNALING_CASCADE	GO_REGULATION_OF_STRESS_ACTIVATED_PROTEIN_KINASE_SIGNALING_CASCADE	GO_REGULATION_OF_STRESS_ACTIVATED_PROTEIN_KINASE_SIGNALING_CASCADE	181	-0.677295	-1.34786	0.000990785	0.0693678	0.0636651	1026	tags=14%, list=8%, signal=13%	23236/222166/9618/5345/11183/59341/2950/10913/2324/7188/9064/64170/221472/9258/51495/4609/2043/959/11184/51339/939/1236/29969/23328/7074
GO_LIPID_IMPORT_INTO_CELL	GO_LIPID_IMPORT_INTO_CELL	GO_LIPID_IMPORT_INTO_CELL	16	-0.900016	-1.56069	0.00100239	0.0693678	0.0636651	178	tags=25%, list=1%, signal=25%	10998/948/376497/80763
GO_REGULATION_OF_T_CELL_ACTIVATION	GO_REGULATION_OF_T_CELL_ACTIVATION	GO_REGULATION_OF_T_CELL_ACTIVATION	267	-0.658156	-1.3174	0.00100325	0.0693678	0.0636651	1243	tags=19%, list=9%, signal=18%	339390/50943/3586/100/27040/5588/942/407018/64332/3115/284194/1178/7001/5133/3662/9093/384/9402/6714/729230/27240/10859/29851/1947/2648/914/57864/1803/84433/2534/6352/7784/3932/959/7535/11126/940/55423/3575/56253/923/6659/916/921/939/1236/920/9466/814/51176/6932
GO_IMMUNE_RESPONSE_REGULATING_SIGNALING_PATHWAY	GO_IMMUNE_RESPONSE_REGULATING_SIGNALING_PATHWAY	GO_IMMUNE_RESPONSE_REGULATING_SIGNALING_PATHWAY	395	-0.631466	-1.26678	0.00105848	0.0710573	0.0652157	1388	tags=15%, list=10%, signal=14%	3113/1793/919/10787/3725/9840/50943/29085/100/27040/5588/3783/2359/64332/4208/7410/3115/59338/3495/84174/4641/5747/3507/945/9402/6714/64170/10859/4068/57181/53347/974/5567/10666/23191/3384/84433/23180/2534/10462/8631/28639/3932/7535/11126/940/917/915/596/28638/916/28755/1236/387357/3702/5335/50852/2205/920
GO_POSITIVE_REGULATION_OF_EPITHELIAL_TO_MESENCHYMAL_TRANSITION	GO_POSITIVE_REGULATION_OF_EPITHELIAL_TO_MESENCHYMAL_TRANSITION	GO_POSITIVE_REGULATION_OF_EPITHELIAL_TO_MESENCHYMAL_TRANSITION	37	-0.823366	-1.54101	0.00106867	0.0710573	0.0652157	722	tags=32%, list=5%, signal=31%	7043/4088/6615/283149/2651/90/2022/7041/80139/1601/51176/7074
GO_REGULATION_OF_LYMPHOCYTE_ACTIVATION	GO_REGULATION_OF_LYMPHOCYTE_ACTIVATION	GO_REGULATION_OF_LYMPHOCYTE_ACTIVATION	392	-0.637097	-1.27742	0.00107689	0.0710573	0.0652157	1481	tags=18%, list=11%, signal=17%	4323/9984/1026/3109/3111/3113/118460/9840/339390/50943/55795/3586/100/27040/5588/942/407018/64332/4208/3115/284194/1178/7001/5133/3495/3662/9093/384/3507/51293/9402/6714/729230/27240/10859/29851/1947/57181/2648/914/57864/407975/1803/22806/84433/196/2534/28639/6352/7784/3932/959/7535/11126/940/55423/3575/56253/923/596/6659/28638/916/921/939/1236/920/9466/814/51176/6932
GO_DENDRITIC_SPINE_MORPHOGENESIS	GO_DENDRITIC_SPINE_MORPHOGENESIS	GO_DENDRITIC_SPINE_MORPHOGENESIS	43	-0.808847	-1.51872	0.00109294	0.0710573	0.0652157	769	tags=19%, list=6%, signal=18%	26052/2048/1742/2049/10152/29904/2043/7074
GO_REGULATION_OF_LEUKOCYTE_APOPTOTIC_PROCESS	GO_REGULATION_OF_LEUKOCYTE_APOPTOTIC_PROCESS	GO_REGULATION_OF_LEUKOCYTE_APOPTOTIC_PROCESS	70	-0.760958	-1.48835	0.00115046	0.0736971	0.0676385	1217	tags=27%, list=9%, signal=25%	3586/171558/100/5588/4208/5133/384/1234/10859/7157/57181/5027/57864/407975/6352/3575/917/939/1236
GO_POSITIVE_REGULATION_OF_CELL_PROJECTION_ORGANIZATION	GO_POSITIVE_REGULATION_OF_CELL_PROJECTION_ORGANIZATION	GO_POSITIVE_REGULATION_OF_CELL_PROJECTION_ORGANIZATION	271	-0.650343	-1.30163	0.00127937	0.0807673	0.0741275	974	tags=13%, list=7%, signal=13%	23028/8321/4131/4747/5176/9148/55704/9696/26259/26052/1742/5365/22902/6714/257194/2648/146206/5027/4035/7429/23191/2534/29904/11135/57463/2043/23654/5361/322/8536/114804/1236/23129/79734/2059/7074
GO_HISTONE_PHOSPHORYLATION	GO_HISTONE_PHOSPHORYLATION	GO_HISTONE_PHOSPHORYLATION	35	0.7041	1.88373	0.00137578	0.0839304	0.0770305	258	tags=17%, list=2%, signal=17%	6790/890/891/83903/983/5585
GO_ESTABLISHMENT_OF_MITOTIC_SPINDLE_LOCALIZATION	GO_ESTABLISHMENT_OF_MITOTIC_SPINDLE_LOCALIZATION	GO_ESTABLISHMENT_OF_MITOTIC_SPINDLE_LOCALIZATION	31	0.726932	1.95806	0.00140016	0.0839304	0.0770305	1851	tags=39%, list=14%, signal=34%	10252/5347/9700/55968/1058/6993/51203/23291/4085/9181/81565/10403
GO_ACTIVATION_OF_GTPASE_ACTIVITY	GO_ACTIVATION_OF_GTPASE_ACTIVITY	GO_ACTIVATION_OF_GTPASE_ACTIVITY	78	-0.746119	-1.47257	0.00141963	0.0839304	0.0770305	321	tags=10%, list=2%, signal=10%	92154/23232/85440/23158/1236/9882/25894/7074
GO_PHOSPHATIDYLETHANOLAMINE_METABOLIC_PROCESS	GO_PHOSPHATIDYLETHANOLAMINE_METABOLIC_PROCESS	GO_PHOSPHATIDYLETHANOLAMINE_METABOLIC_PROCESS	20	-0.86253	-1.5411	0.00143889	0.0839304	0.0770305	618	tags=25%, list=5%, signal=24%	11145/246/57110/23175/376497
GO_REGULATION_OF_LYMPHOCYTE_APOPTOTIC_PROCESS	GO_REGULATION_OF_LYMPHOCYTE_APOPTOTIC_PROCESS	GO_REGULATION_OF_LYMPHOCYTE_APOPTOTIC_PROCESS	46	-0.796003	-1.50009	0.00144825	0.0839304	0.0770305	1217	tags=33%, list=9%, signal=30%	3586/171558/100/5588/5133/384/7157/57181/5027/57864/407975/6352/3575/917/939
GO_REGULATION_OF_RESPONSE_TO_EXTRACELLULAR_STIMULUS	GO_REGULATION_OF_RESPONSE_TO_EXTRACELLULAR_STIMULUS	GO_REGULATION_OF_RESPONSE_TO_EXTRACELLULAR_STIMULUS	16	-0.895015	-1.55201	0.00144916	0.0839304	0.0770305	186	tags=25%, list=1%, signal=25%	7349/5465/29937/80763
GO_NEGATIVE_REGULATION_OF_ALPHA_BETA_T_CELL_DIFFERENTIATION	GO_NEGATIVE_REGULATION_OF_ALPHA_BETA_T_CELL_DIFFERENTIATION	GO_NEGATIVE_REGULATION_OF_ALPHA_BETA_T_CELL_DIFFERENTIATION	20	0.769594	1.89147	0.00146435	0.0839304	0.0770305	1	tags=5%, list=0%, signal=5%	8651
GO_REGULATION_OF_CELLULAR_CARBOHYDRATE_METABOLIC_PROCESS	GO_REGULATION_OF_CELLULAR_CARBOHYDRATE_METABOLIC_PROCESS	GO_REGULATION_OF_CELLULAR_CARBOHYDRATE_METABOLIC_PROCESS	109	-0.719411	-1.43026	0.00154491	0.0865713	0.0794543	1288	tags=17%, list=9%, signal=16%	10447/6097/3795/8445/2852/85414/6622/6714/7157/2203/2648/23178/6095/7262/1609/140710/51744/57486/3667
GO_SPINDLE_LOCALIZATION	GO_SPINDLE_LOCALIZATION	GO_SPINDLE_LOCALIZATION	41	0.659878	1.83118	0.00155018	0.0865713	0.0794543	716	tags=20%, list=5%, signal=19%	10252/259266/5347/9700/55968/1058/6993/51203
GO_ACTIN_FILAMENT_ORGANIZATION	GO_ACTIN_FILAMENT_ORGANIZATION	GO_ACTIN_FILAMENT_ORGANIZATION	321	-0.638494	-1.27754	0.00159231	0.0877986	0.0805807	1659	tags=17%, list=12%, signal=15%	55616/7043/7840/57471/10810/57553/4088/10411/8936/23189/90952/201191/10787/29999/57482/119/57698/133522/395/9124/5345/283/55704/59341/274/4647/2039/4641/22902/55160/3693/6714/246/408/23164/10152/146206/23221/7429/2017/10634/1073/23191/11135/4643/6281/596/51332/9886/1236/348110/10174/134549/2059
GO_LAMELLIPODIUM_ORGANIZATION	GO_LAMELLIPODIUM_ORGANIZATION	GO_LAMELLIPODIUM_ORGANIZATION	71	-0.75637	-1.48383	0.0017287	0.0941276	0.0863894	1753	tags=34%, list=13%, signal=30%	26053/100506658/10810/8936/23189/10787/51177/50649/64805/92154/7410/55704/2039/5365/6714/3983/146206/7429/29780/2017/23191/22885/5800/348110
GO_NEGATIVE_REGULATION_OF_RESPONSE_TO_EXTRACELLULAR_STIMULUS	GO_NEGATIVE_REGULATION_OF_RESPONSE_TO_EXTRACELLULAR_STIMULUS	GO_NEGATIVE_REGULATION_OF_RESPONSE_TO_EXTRACELLULAR_STIMULUS	10	-0.922636	-1.54524	0.00181225	0.0974586	0.0894466	186	tags=40%, list=1%, signal=39%	7349/5465/29937/80763
GO_TAXIS	GO_TAXIS	GO_TAXIS	404	-0.632295	-1.26771	0.00186843	0.0983859	0.0902976	1297	tags=15%, list=9%, signal=14%	7204/5727/3586/54795/59352/5588/727/2359/5196/64805/3911/3164/219699/1269/25960/5473/3084/2921/3690/59341/2950/220164/4983/7060/2048/2833/5025/11251/1234/5747/5365/64855/6714/729230/1436/9046/1947/2049/4035/1803/2920/1808/23191/27347/2534/2675/6352/2043/1524/23654/5361/1233/5800/51332/83700/1236/5335/23129/64919/5797/51176/7074
GO_REGULATION_OF_MUSCLE_SYSTEM_PROCESS	GO_REGULATION_OF_MUSCLE_SYSTEM_PROCESS	GO_REGULATION_OF_MUSCLE_SYSTEM_PROCESS	140	-0.6928	-1.38224	0.00188158	0.0983859	0.0902976	1572	tags=25%, list=11%, signal=22%	6547/4088/1264/6915/2946/481/2149/5592/113246/9314/54795/2281/7125/100/2982/2852/817/274/10038/5025/388591/5747/10398/4000/10203/7138/136/407975/2017/150/5021/30845/221476/114907/80763
GO_MITOTIC_SPINDLE_ORGANIZATION	GO_MITOTIC_SPINDLE_ORGANIZATION	GO_MITOTIC_SPINDLE_ORGANIZATION	108	0.493224	1.59807	0.00191957	0.0983859	0.0902976	453	tags=14%, list=3%, signal=14%	7272/6790/83540/891/991/5347/9787/22974/3832/3833/25777/24137/51510/9055/332
GO_REGULATION_OF_DENDRITIC_SPINE_MORPHOGENESIS	GO_REGULATION_OF_DENDRITIC_SPINE_MORPHOGENESIS	GO_REGULATION_OF_DENDRITIC_SPINE_MORPHOGENESIS	33	-0.822325	-1.52669	0.00192031	0.0983859	0.0902976	769	tags=15%, list=6%, signal=14%	26052/10152/29904/2043/7074
GO_CELL_PART_MORPHOGENESIS	GO_CELL_PART_MORPHOGENESIS	GO_CELL_PART_MORPHOGENESIS	443	-0.618982	-1.24182	0.00194242	0.0983859	0.0902976	1297	tags=17%, list=9%, signal=16%	7204/5727/51177/113246/53335/59352/2263/5588/57698/440275/23098/3911/219699/575/10090/4131/4747/3792/26259/220164/4983/26052/2048/6285/1742/7504/5747/5365/22902/64855/4929/1952/55022/6714/8831/3676/1436/9046/1947/4130/2049/51062/288/10152/4035/7429/9331/2017/1808/23191/85440/2534/2675/29904/8506/9706/57463/2043/23654/5361/322/26012/596/139065/5800/51332/114804/65059/348110/5335/23129/64919/5797/7…
GO_REGULATION_OF_CELL_CELL_ADHESION	GO_REGULATION_OF_CELL_CELL_ADHESION	GO_REGULATION_OF_CELL_CELL_ADHESION	325	-0.63444	-1.26894	0.00212741	0.106517	0.0977604	1302	tags=18%, list=10%, signal=17%	9840/5592/339390/9314/50943/3586/100/5588/942/407018/64332/79414/3115/284194/5345/7001/59341/5133/2039/9093/2651/384/5747/1952/9780/9402/6714/246/729230/10859/3676/29851/80139/1947/2049/288/1803/84433/2534/8631/6352/7784/3932/959/7535/11126/940/55423/3575/56253/923/6659/916/921/84830/939/1236/920/9466/51176
GO_NEGATIVE_REGULATION_OF_PEPTIDE_SECRETION	GO_NEGATIVE_REGULATION_OF_PEPTIDE_SECRETION	GO_NEGATIVE_REGULATION_OF_PEPTIDE_SECRETION	62	-0.759768	-1.47476	0.00217971	0.107745	0.0988874	1684	tags=29%, list=12%, signal=26%	972/91942/2335/2149/50943/130399/2281/9734/384/3418/3033/10859/94121/150/9727/84830/3667/9466
GO_LEUKOCYTE_DIFFERENTIATION	GO_LEUKOCYTE_DIFFERENTIATION	GO_LEUKOCYTE_DIFFERENTIATION	424	-0.629229	-1.26213	0.0022014	0.107745	0.0988874	1689	tags=19%, list=12%, signal=17%	3955/1493/972/6693/55365/6886/10875/1880/23529/2623/140685/2624/4323/55619/3111/3725/9840/6097/50943/55795/3586/1021/100/5196/8320/133522/942/375387/64332/55846/4208/9734/7001/3662/2194/9093/9452/133308/6714/729230/10859/3676/1436/7157/2648/974/914/4063/57864/6095/407975/4609/22806/84293/84433/6929/5452/4286/3932/959/7535/940/3575/917/915/56253/596/6659/284266/916/939/1236/387357/3702/920/64919/8…
GO_REGULATION_OF_NON_CANONICAL_WNT_SIGNALING_PATHWAY	GO_REGULATION_OF_NON_CANONICAL_WNT_SIGNALING_PATHWAY	GO_REGULATION_OF_NON_CANONICAL_WNT_SIGNALING_PATHWAY	13	-0.902084	-1.53906	0.00236083	0.114264	0.10487	649	tags=38%, list=5%, signal=37%	54903/1601/51339/4300/7074
GO_POSITIVE_REGULATION_OF_PROTEIN_KINASE_B_SIGNALING	GO_POSITIVE_REGULATION_OF_PROTEIN_KINASE_B_SIGNALING	GO_POSITIVE_REGULATION_OF_PROTEIN_KINASE_B_SIGNALING	109	-0.713209	-1.41793	0.00242762	0.116206	0.106652	1179	tags=19%, list=9%, signal=18%	2263/64805/942/3084/2651/5025/5747/1950/6714/2022/2876/9258/29851/2534/1524/3932/940/1236/3667/50852/2069
GO_ATTACHMENT_OF_SPINDLE_MICROTUBULES_TO_KINETOCHORE	GO_ATTACHMENT_OF_SPINDLE_MICROTUBULES_TO_KINETOCHORE	GO_ATTACHMENT_OF_SPINDLE_MICROTUBULES_TO_KINETOCHORE	33	0.684265	1.8954	0.00251986	0.118186	0.10847	46	tags=9%, list=0%, signal=9%	11004/83540/891
GO_REGULATION_OF_GLUCOSE_METABOLIC_PROCESS	GO_REGULATION_OF_GLUCOSE_METABOLIC_PROCESS	GO_REGULATION_OF_GLUCOSE_METABOLIC_PROCESS	91	-0.729815	-1.45184	0.00252341	0.118186	0.10847	1288	tags=21%, list=9%, signal=19%	3487/3486/5166/10447/6097/3795/8445/85414/6714/7157/2203/2648/23178/6095/7262/1609/140710/57486/3667
GO_LEPTIN_MEDIATED_SIGNALING_PATHWAY	GO_LEPTIN_MEDIATED_SIGNALING_PATHWAY	GO_LEPTIN_MEDIATED_SIGNALING_PATHWAY	10	0.880595	1.88014	0.00255038	0.118186	0.10847	6	tags=10%, list=0%, signal=10%	10148
GO_POSITIVE_REGULATION_OF_CELL_CELL_ADHESION	GO_POSITIVE_REGULATION_OF_CELL_CELL_ADHESION	GO_POSITIVE_REGULATION_OF_CELL_CELL_ADHESION	211	-0.658265	-1.31239	0.0025817	0.118378	0.108646	1233	tags=21%, list=9%, signal=19%	50943/3586/100/5588/942/64332/3115/5345/5133/2039/9093/2651/9780/9402/6714/246/729230/10859/3676/29851/1947/288/1803/84433/2534/8631/6352/7784/3932/959/7535/11126/940/55423/3575/923/6659/916/921/939/1236/920/9466/51176
GO_POSITIVE_REGULATION_OF_CALCIUM_MEDIATED_SIGNALING	GO_POSITIVE_REGULATION_OF_CALCIUM_MEDIATED_SIGNALING	GO_POSITIVE_REGULATION_OF_CALCIUM_MEDIATED_SIGNALING	28	-0.827172	-1.52125	0.00264231	0.119895	0.110038	1182	tags=29%, list=9%, signal=26%	2946/100/3084/5025/7535/916/50852/920
GO_CYTOSOLIC_CALCIUM_ION_TRANSPORT	GO_CYTOSOLIC_CALCIUM_ION_TRANSPORT	GO_CYTOSOLIC_CALCIUM_ION_TRANSPORT	110	-0.710984	-1.41211	0.00269108	0.119988	0.110124	1572	tags=25%, list=11%, signal=23%	6547/84502/784/2946/2149/79085/2281/55503/2852/159371/9002/817/59341/6261/5025/1234/6622/5027/63933/2534/55013/3932/596/53373/1236/5335/3710/920
GO_NEGATIVE_REGULATION_OF_CARTILAGE_DEVELOPMENT	GO_NEGATIVE_REGULATION_OF_CARTILAGE_DEVELOPMENT	GO_NEGATIVE_REGULATION_OF_CARTILAGE_DEVELOPMENT	11	-0.910536	-1.53481	0.00269945	0.119988	0.110124	358	tags=27%, list=3%, signal=27%	7481/4054/5916
GO_REGULATION_OF_DENDRITIC_SPINE_DEVELOPMENT	GO_REGULATION_OF_DENDRITIC_SPINE_DEVELOPMENT	GO_REGULATION_OF_DENDRITIC_SPINE_DEVELOPMENT	58	-0.757854	-1.45711	0.00275584	0.121257	0.111288	1045	tags=14%, list=8%, signal=13%	4208/9148/26052/10152/29904/2043/8536/7074
GO_REGULATION_OF_GLUCONEOGENESIS	GO_REGULATION_OF_GLUCONEOGENESIS	GO_REGULATION_OF_GLUCONEOGENESIS	39	-0.790249	-1.47654	0.00282792	0.122837	0.112738	491	tags=15%, list=4%, signal=15%	10447/2203/2648/1609/140710/57486
GO_CELLULAR_COMPONENT_MORPHOGENESIS	GO_CELLULAR_COMPONENT_MORPHOGENESIS	GO_CELLULAR_COMPONENT_MORPHOGENESIS	494	-0.614729	-1.23207	0.00286736	0.122837	0.112738	1469	tags=17%, list=11%, signal=16%	55619/3913/8936/23189/2068/64753/10787/7204/5727/51177/113246/53335/59352/2263/5588/57698/440275/23098/3911/219699/4208/575/10090/4131/4747/3792/26259/220164/4983/26052/2048/6285/1742/7504/5747/5365/22902/64855/4929/1952/55022/6714/84519/7138/8831/3676/1436/9046/1947/4130/2049/51062/288/10152/4035/7429/9331/2017/1808/1073/23191/85440/2534/2675/29904/8506/9706/57463/2043/23654/5361/322/26012/596/1…
GO_POSITIVE_REGULATION_OF_PEPTIDYL_TYROSINE_PHOSPHORYLATION	GO_POSITIVE_REGULATION_OF_PEPTIDYL_TYROSINE_PHOSPHORYLATION	GO_POSITIVE_REGULATION_OF_PEPTIDYL_TYROSINE_PHOSPHORYLATION	117	-0.69923	-1.38877	0.00287634	0.122837	0.112738	996	tags=18%, list=7%, signal=17%	3084/9148/3690/30844/7060/1742/90/1950/6714/1436/7157/150/1609/2534/6352/84632/2043/948/916/920/2069
GO_T_CELL_RECEPTOR_SIGNALING_PATHWAY	GO_T_CELL_RECEPTOR_SIGNALING_PATHWAY	GO_T_CELL_RECEPTOR_SIGNALING_PATHWAY	179	-0.671116	-1.33585	0.00310798	0.131224	0.120436	1388	tags=20%, list=10%, signal=18%	3113/919/9840/50943/29085/100/27040/5588/3783/64332/3115/84174/9402/4068/53347/10666/84433/23180/2534/8631/28639/3932/7535/11126/940/917/915/916/28755/1236/387357/3702/5335/50852/920
GO_TRACHEA_DEVELOPMENT	GO_TRACHEA_DEVELOPMENT	GO_TRACHEA_DEVELOPMENT	10	-0.915645	-1.53353	0.00313298	0.131224	0.120436	109	tags=20%, list=1%, signal=20%	5916/51176
GO_NEGATIVE_REGULATION_OF_TYROSINE_PHOSPHORYLATION_OF_STAT_PROTEIN	GO_NEGATIVE_REGULATION_OF_TYROSINE_PHOSPHORYLATION_OF_STAT_PROTEIN	GO_NEGATIVE_REGULATION_OF_TYROSINE_PHOSPHORYLATION_OF_STAT_PROTEIN	11	0.863218	1.91536	0.00319854	0.132694	0.121785	1	tags=9%, list=0%, signal=9%	8651
GO_POSITIVE_REGULATION_OF_NEURON_DIFFERENTIATION	GO_POSITIVE_REGULATION_OF_NEURON_DIFFERENTIATION	GO_POSITIVE_REGULATION_OF_NEURON_DIFFERENTIATION	229	-0.654738	-1.31022	0.00324382	0.132701	0.121792	1244	tags=15%, list=9%, signal=14%	22954/2281/57698/4208/23028/8321/4131/4747/5176/9148/26259/1742/23531/5365/22902/257194/55906/4035/23191/2534/6929/29904/57463/2043/23654/8835/5361/322/596/8536/81544/114804/23129/7074
GO_RESPONSE_TO_TYPE_I_INTERFERON	GO_RESPONSE_TO_TYPE_I_INTERFERON	GO_RESPONSE_TO_TYPE_I_INTERFERON	73	0.53462	1.67652	0.00330345	0.132701	0.121792	2387	tags=53%, list=17%, signal=44%	9636/3430/684/3429/3665/3433/4599/6773/84166/3107/3434/117854/5696/5777/3093/8519/3659/6041/3664/3455/51447/6772/103/10410/51441/2634/55337/81844/3106/23170/4938/10379/8772/5770/11140/29110/26065/3105/8638
GO_REGULATION_OF_SYNAPSE_ASSEMBLY	GO_REGULATION_OF_SYNAPSE_ASSEMBLY	GO_REGULATION_OF_SYNAPSE_ASSEMBLY	48	-0.769729	-1.45574	0.0033426	0.132701	0.121792	1202	tags=29%, list=9%, signal=27%	441381/4208/575/79414/8321/2048/5747/6622/2049/5021/29904/57463/139065/22859
GO_CELLULAR_ION_HOMEOSTASIS	GO_CELLULAR_ION_HOMEOSTASIS	GO_CELLULAR_ION_HOMEOSTASIS	423	-0.618663	-1.24102	0.00334833	0.132701	0.121792	1572	tags=16%, list=11%, signal=15%	6547/4088/84502/784/6915/9900/2624/2946/527/481/2149/79085/7036/23241/54795/2281/55503/2359/113235/23516/7466/2852/159371/9002/817/285195/59341/3792/57217/6261/51310/2833/1742/5025/7504/254428/1234/6622/729230/57181/5027/4035/552/4609/9498/63933/2534/5021/5739/55013/1903/6352/1524/3932/1043/79608/948/1233/155066/596/53373/5310/9497/1236/5335/3710/10161/79734/920
GO_POSITIVE_REGULATION_OF_CELL_MATRIX_ADHESION	GO_POSITIVE_REGULATION_OF_CELL_MATRIX_ADHESION	GO_POSITIVE_REGULATION_OF_CELL_MATRIX_ADHESION	40	-0.797987	-1.4932	0.00335358	0.132701	0.121792	318	tags=18%, list=2%, signal=17%	1021/54453/8631/948/6281/916/1236
GO_REGULATION_OF_GRANULOCYTE_CHEMOTAXIS	GO_REGULATION_OF_GRANULOCYTE_CHEMOTAXIS	GO_REGULATION_OF_GRANULOCYTE_CHEMOTAXIS	38	-0.790843	-1.4804	0.00340673	0.132701	0.121792	855	tags=21%, list=6%, signal=20%	59341/7060/5747/1436/1803/6352/83700/1236
GO_PROTEASOMAL_UBIQUITIN_INDEPENDENT_PROTEIN_CATABOLIC_PROCESS	GO_PROTEASOMAL_UBIQUITIN_INDEPENDENT_PROTEIN_CATABOLIC_PROCESS	GO_PROTEASOMAL_UBIQUITIN_INDEPENDENT_PROTEIN_CATABOLIC_PROCESS	20	0.747246	1.83655	0.00341198	0.132701	0.121792	3307	tags=90%, list=24%, signal=68%	5688/5685/5696/5693/5692/5687/5684/5686/5699/5695/5683/5682/5698/5691/5689/5690/5694/8507
GO_RETINAL_GANGLION_CELL_AXON_GUIDANCE	GO_RETINAL_GANGLION_CELL_AXON_GUIDANCE	GO_RETINAL_GANGLION_CELL_AXON_GUIDANCE	11	-0.906934	-1.52874	0.00345629	0.133235	0.122282	754	tags=36%, list=6%, signal=34%	2048/2049/5800/5797
GO_REGULATION_OF_NEURON_DIFFERENTIATION	GO_REGULATION_OF_NEURON_DIFFERENTIATION	GO_REGULATION_OF_NEURON_DIFFERENTIATION	425	-0.614248	-1.2319	0.00353332	0.13501	0.123911	1244	tags=15%, list=9%, signal=14%	22954/53335/9314/2281/57698/440275/23098/23271/4208/23028/8321/10090/4131/4747/5176/9148/55704/59341/5792/3792/26259/6695/274/26052/2048/1742/7504/23531/5747/5365/22902/8831/257194/2049/55906/6532/10152/4035/157285/2017/1808/23191/2534/6929/29904/9706/57463/2043/23654/8835/5361/322/26012/596/463/5800/8536/81544/114804/4610/23129/10215/64919/7074
GO_VASCULATURE_DEVELOPMENT	GO_VASCULATURE_DEVELOPMENT	GO_VASCULATURE_DEVELOPMENT	468	-0.612125	-1.22767	0.00357032	0.135191	0.124077	1578	tags=18%, list=12%, signal=16%	2335/58504/5754/10411/6915/2624/4323/80155/79659/4015/5155/4855/3725/9314/3339/144165/3586/2263/5196/94/407018/3164/339123/219699/4208/25960/575/5125/7410/2852/9510/57493/7122/5345/5176/283/9734/3690/4052/26259/161742/4327/7060/2048/2833/2324/7045/90/5747/4638/64855/1950/10352/2022/729230/10203/2876/1296/22846/2049/80781/6095/4035/196/54453/79652/55333/6678/1524/11126/4643/23166/2004/6659/5310/84…
GO_POSITIVE_REGULATION_OF_LYMPHOCYTE_ACTIVATION	GO_POSITIVE_REGULATION_OF_LYMPHOCYTE_ACTIVATION	GO_POSITIVE_REGULATION_OF_LYMPHOCYTE_ACTIVATION	263	-0.638569	-1.2778	0.00360732	0.135191	0.124077	1317	tags=19%, list=10%, signal=18%	4323/1026/3109/3113/118460/9840/50943/55795/100/5588/942/64332/4208/3115/5133/3495/9093/3507/51293/9402/6714/729230/10859/29851/1947/57181/1803/84433/2534/28639/6352/7784/3932/959/7535/11126/940/55423/3575/923/596/6659/28638/916/921/939/1236/920/9466/51176
GO_CELL_JUNCTION_ASSEMBLY	GO_CELL_JUNCTION_ASSEMBLY	GO_CELL_JUNCTION_ASSEMBLY	243	-0.645638	-1.29393	0.00364431	0.135191	0.124077	1585	tags=21%, list=12%, signal=19%	22883/2335/4088/6615/4323/90952/55920/8642/441381/1500/119/94/421/4208/395/575/79414/51599/3084/57493/7122/8321/4131/59341/4983/26052/2048/2039/4641/5747/6622/6714/667/151306/80139/2049/4035/2017/54549/5021/29904/8506/57463/23654/6281/596/139065/5800/22859/83700/10207/23129
GO_DENDRITIC_SPINE_DEVELOPMENT	GO_DENDRITIC_SPINE_DEVELOPMENT	GO_DENDRITIC_SPINE_DEVELOPMENT	79	-0.730636	-1.44389	0.00369203	0.135191	0.124077	1045	tags=14%, list=8%, signal=13%	4208/9148/26052/2048/1742/2049/10152/29904/2043/8536/7074
GO_CELLULAR_RESPONSE_TO_AMYLOID_BETA	GO_CELLULAR_RESPONSE_TO_AMYLOID_BETA	GO_CELLULAR_RESPONSE_TO_AMYLOID_BETA	31	-0.816946	-1.51761	0.00373304	0.135191	0.124077	539	tags=23%, list=4%, signal=22%	3676/782/4035/2534/2043/23621/948
GO_CELL_JUNCTION_ORGANIZATION	GO_CELL_JUNCTION_ORGANIZATION	GO_CELL_JUNCTION_ORGANIZATION	419	-0.617495	-1.23839	0.00375531	0.135191	0.124077	1670	tags=20%, list=12%, signal=18%	23544/7043/6453/10810/22883/2335/6547/4088/58504/6615/784/4323/55619/3913/8936/90952/55920/2149/8642/3586/441381/1500/119/94/421/4208/395/575/79414/51599/3084/57493/7122/8321/4131/4747/283/9148/59341/5792/4983/26052/2048/2039/9093/1742/4641/5747/6622/6714/667/8831/782/1436/151306/80139/2049/55906/288/10152/4035/55752/2017/23191/54549/2534/5021/29904/8506/57463/2043/6678/1524/23654/6281/596/139065…
GO_SYNAPTIC_SIGNALING	GO_SYNAPTIC_SIGNALING	GO_SYNAPTIC_SIGNALING	383	-0.622861	-1.24801	0.00375531	0.135191	0.124077	1607	tags=19%, list=12%, signal=17%	246329/22883/6547/23373/84502/784/9900/28964/8526/25953/57406/64854/2149/3363/27345/22895/9145/440275/2982/5575/1759/4208/1269/84866/23236/575/3084/2852/5413/4131/9148/66004/4983/2048/6285/1742/5025/6622/6714/729230/9751/136/8831/2983/782/5577/27065/4130/2648/1837/6532/5027/4900/10723/9498/23191/747/2534/5021/3779/55333/2043/1524/2030/9610/23621/79608/26012/321/6001/5335/3710
GO_NEGATIVE_REGULATION_OF_ANION_TRANSMEMBRANE_TRANSPORT	GO_NEGATIVE_REGULATION_OF_ANION_TRANSMEMBRANE_TRANSPORT	GO_NEGATIVE_REGULATION_OF_ANION_TRANSMEMBRANE_TRANSPORT	13	-0.893567	-1.52453	0.00386898	0.138142	0.126785	434	tags=23%, list=3%, signal=22%	8501/27347/338440
GO_INTERLEUKIN_1_MEDIATED_SIGNALING_PATHWAY	GO_INTERLEUKIN_1_MEDIATED_SIGNALING_PATHWAY	GO_INTERLEUKIN_1_MEDIATED_SIGNALING_PATHWAY	95	0.480161	1.5303	0.00399399	0.141446	0.129817	3176	tags=58%, list=23%, signal=45%	6500/5688/3656/5685/5696/5693/8945/7850/5692/8767/7314/5687/3556/5718/5720/5684/23291/5686/5709/8517/5699/1147/5695/5683/7316/5710/5717/5682/79155/5708/5704/7444/5715/5701/5705/5698/9861/7311/11213/8454/7189/5691/5689/57162/4790/5714/9491/3557/5707/5713/5690/4215/54472/5711/5694
GO_CENTRAL_NERVOUS_SYSTEM_NEURON_DIFFERENTIATION	GO_CENTRAL_NERVOUS_SYSTEM_NEURON_DIFFERENTIATION	GO_CENTRAL_NERVOUS_SYSTEM_NEURON_DIFFERENTIATION	102	-0.710209	-1.41392	0.00413116	0.143266	0.131488	1499	tags=22%, list=11%, signal=19%	2624/79659/5727/113246/2263/8320/8321/6695/4983/2048/5747/4929/1436/2049/55906/6095/9331/2043/6659/81544/10215/64919
GO_LEUKOCYTE_APOPTOTIC_PROCESS	GO_LEUKOCYTE_APOPTOTIC_PROCESS	GO_LEUKOCYTE_APOPTOTIC_PROCESS	89	-0.722939	-1.43715	0.0041523	0.143266	0.131488	1217	tags=24%, list=9%, signal=22%	3586/171558/100/5588/4208/1178/5133/9093/384/1234/10859/7157/57181/5027/57864/407975/6352/3575/917/939/1236
GO_SOMATIC_DIVERSIFICATION_OF_IMMUNE_RECEPTORS	GO_SOMATIC_DIVERSIFICATION_OF_IMMUNE_RECEPTORS	GO_SOMATIC_DIVERSIFICATION_OF_IMMUNE_RECEPTORS	70	-0.739125	-1.44565	0.00417877	0.143266	0.131488	511	tags=20%, list=4%, signal=19%	23529/9984/118460/50943/3586/2067/7374/6929/959/940/9466/64919/51176/6932
GO_NEGATIVE_REGULATION_OF_ESTABLISHMENT_OF_PROTEIN_LOCALIZATION	GO_NEGATIVE_REGULATION_OF_ESTABLISHMENT_OF_PROTEIN_LOCALIZATION	GO_NEGATIVE_REGULATION_OF_ESTABLISHMENT_OF_PROTEIN_LOCALIZATION	104	-0.708668	-1.41204	0.00419415	0.143266	0.131488	1233	tags=22%, list=9%, signal=20%	54602/3998/91942/2335/2149/50943/130399/2281/5569/9734/2039/384/3418/3033/10859/94121/150/9727/948/84830/29969/3667/9466
GO_NEGATIVE_REGULATION_OF_LEUKOCYTE_APOPTOTIC_PROCESS	GO_NEGATIVE_REGULATION_OF_LEUKOCYTE_APOPTOTIC_PROCESS	GO_NEGATIVE_REGULATION_OF_LEUKOCYTE_APOPTOTIC_PROCESS	38	-0.787818	-1.47474	0.00424273	0.143266	0.131488	1187	tags=34%, list=9%, signal=31%	171558/100/5588/384/1234/10859/57181/57864/407975/6352/3575/939/1236
GO_REGULATION_OF_SMOOTH_MUSCLE_CONTRACTION	GO_REGULATION_OF_SMOOTH_MUSCLE_CONTRACTION	GO_REGULATION_OF_SMOOTH_MUSCLE_CONTRACTION	34	-0.802894	-1.49803	0.00424273	0.143266	0.131488	1519	tags=38%, list=11%, signal=34%	1264/6915/2149/5592/100/2982/2852/10203/136/2017/150/5021/80763
GO_VASCULAR_PROCESS_IN_CIRCULATORY_SYSTEM	GO_VASCULAR_PROCESS_IN_CIRCULATORY_SYSTEM	GO_VASCULAR_PROCESS_IN_CIRCULATORY_SYSTEM	105	-0.70879	-1.4123	0.00434528	0.144912	0.132999	1741	tags=27%, list=13%, signal=23%	3672/100506658/84879/6915/2149/3363/5592/27345/54795/2982/143282/2852/7122/5345/59341/3792/5139/6714/136/2876/6532/552/150/5021/3779/948/376497/5797
GO_STEROID_CATABOLIC_PROCESS	GO_STEROID_CATABOLIC_PROCESS	GO_STEROID_CATABOLIC_PROCESS	11	0.855258	1.8977	0.00436602	0.144912	0.132999	3	tags=9%, list=0%, signal=9%	6696
GO_LEUKOCYTE_MIGRATION	GO_LEUKOCYTE_MIGRATION	GO_LEUKOCYTE_MIGRATION	353	-0.624164	-1.24883	0.00442455	0.144912	0.132999	1741	tags=18%, list=13%, signal=16%	3672/6368/972/28815/6693/1880/2335/22914/84818/4323/2888/90952/6566/3674/481/5155/3586/54795/100/727/5196/64805/119/1269/23236/5473/2921/51206/3690/59341/7060/2833/5025/1234/5747/3507/6714/729230/3676/1436/9046/914/1803/2920/27347/55512/2534/6352/1524/4267/7784/3932/7535/55423/51744/56253/5800/84830/83700/1236/5335/9466/2059
GO_POSITIVE_REGULATION_OF_CELLULAR_COMPONENT_MOVEMENT	GO_POSITIVE_REGULATION_OF_CELLULAR_COMPONENT_MOVEMENT	GO_POSITIVE_REGULATION_OF_CELLULAR_COMPONENT_MOVEMENT	393	-0.615375	-1.2342	0.00442455	0.144912	0.132999	1578	tags=16%, list=12%, signal=14%	2335/4088/6615/2624/4323/3674/5155/1793/2149/117581/3725/22954/29085/54795/59352/64805/57698/407018/25960/2852/9510/9734/3690/59341/7060/2039/2651/5025/4641/388591/2324/90/5747/4638/22902/1950/6714/729230/3676/1436/80139/146206/80781/4035/7429/27347/150/85440/54453/6352/6678/1524/4267/7784/1601/26012/596/1236/5335/51176/23328/7074
GO_PEPTIDE_HORMONE_SECRETION	GO_PEPTIDE_HORMONE_SECRETION	GO_PEPTIDE_HORMONE_SECRETION	157	-0.673599	-1.34043	0.00453515	0.146851	0.134778	1645	tags=20%, list=12%, signal=18%	6453/91942/10411/65985/291/117247/6566/293/7036/29085/130399/54795/2281/51092/2852/59341/133308/3033/408/9324/5798/23178/4035/94121/1803/55512/150/6352/6659/3710/3667/7074
GO_MICROTUBULE_NUCLEATION_BY_MICROTUBULE_ORGANIZING_CENTER	GO_MICROTUBULE_NUCLEATION_BY_MICROTUBULE_ORGANIZING_CENTER	GO_MICROTUBULE_NUCLEATION_BY_MICROTUBULE_ORGANIZING_CENTER	10	-0.90851	-1.52158	0.00455935	0.146851	0.134778	260	tags=30%, list=2%, signal=29%	11076/27229/114791
GO_CELL_CELL_ADHESION_MEDIATED_BY_INTEGRIN	GO_CELL_CELL_ADHESION_MEDIATED_BY_INTEGRIN	GO_CELL_CELL_ADHESION_MEDIATED_BY_INTEGRIN	15	-0.883819	-1.52487	0.00462939	0.146851	0.134778	630	tags=47%, list=5%, signal=45%	100/9780/3676/1803/8631/6352/916
GO_REGULATION_OF_CELL_JUNCTION_ASSEMBLY	GO_REGULATION_OF_CELL_JUNCTION_ASSEMBLY	GO_REGULATION_OF_CELL_JUNCTION_ASSEMBLY	115	-0.700801	-1.39141	0.00465228	0.146851	0.134778	1585	tags=24%, list=12%, signal=22%	22883/4088/6615/4323/55920/441381/94/4208/395/575/79414/7122/8321/2048/2039/4641/5747/6622/6714/151306/2049/4035/5021/29904/57463/6281/139065/22859
GO_INTRASPECIES_INTERACTION_BETWEEN_ORGANISMS	GO_INTRASPECIES_INTERACTION_BETWEEN_ORGANISMS	GO_INTRASPECIES_INTERACTION_BETWEEN_ORGANISMS	27	-0.822891	-1.50983	0.0046523	0.146851	0.134778	990	tags=22%, list=7%, signal=21%	5413/1742/6532/552/5021/1524
GO_NEGATIVE_REGULATION_OF_ANION_TRANSPORT	GO_NEGATIVE_REGULATION_OF_ANION_TRANSPORT	GO_NEGATIVE_REGULATION_OF_ANION_TRANSPORT	16	-0.868586	-1.50618	0.00480698	0.149414	0.137131	434	tags=19%, list=3%, signal=18%	8501/27347/338440
GO_RESPONSE_TO_ELECTRICAL_STIMULUS	GO_RESPONSE_TO_ELECTRICAL_STIMULUS	GO_RESPONSE_TO_ELECTRICAL_STIMULUS	23	-0.839154	-1.51312	0.00485263	0.149414	0.137131	608	tags=17%, list=4%, signal=17%	6714/5027/23191/26012
GO_POSITIVE_REGULATION_OF_MAPK_CASCADE	GO_POSITIVE_REGULATION_OF_MAPK_CASCADE	GO_POSITIVE_REGULATION_OF_MAPK_CASCADE	365	-0.625188	-1.25145	0.00487071	0.149414	0.137131	1179	tags=13%, list=9%, signal=13%	2263/727/407018/23236/222166/3084/2852/9618/5345/11183/7001/59341/10913/2651/2324/1950/7188/6714/246/9064/408/64170/136/8558/221472/9258/1436/151306/51495/5027/4035/8682/27347/150/112464/6352/2043/959/11184/29937/948/1849/939/1236/29969/920/10174/23328/7074
GO_NEGATIVE_REGULATION_OF_VIRAL_LIFE_CYCLE	GO_NEGATIVE_REGULATION_OF_VIRAL_LIFE_CYCLE	GO_NEGATIVE_REGULATION_OF_VIRAL_LIFE_CYCLE	66	0.526767	1.60691	0.00487457	0.149414	0.137131	1729	tags=35%, list=13%, signal=31%	9636/684/5359/84875/5371/4599/6737/24138/85363/3434/117854/3428/8519/57379/60489/6041/56829/10410/54737/7726/5610/23087/55337
GO_INSULIN_SECRETION	GO_INSULIN_SECRETION	GO_INSULIN_SECRETION	135	-0.678886	-1.35233	0.00490501	0.149414	0.137131	1515	tags=19%, list=11%, signal=17%	91942/10411/65985/291/6566/293/29085/130399/54795/2281/51092/2852/133308/3033/408/9324/5798/4035/94121/1803/150/6352/6659/3710/3667/7074
GO_B_CELL_RECEPTOR_SIGNALING_PATHWAY	GO_B_CELL_RECEPTOR_SIGNALING_PATHWAY	GO_B_CELL_RECEPTOR_SIGNALING_PATHWAY	88	-0.708868	-1.40667	0.0050006	0.150838	0.138438	1045	tags=14%, list=8%, signal=13%	4208/59338/3495/3507/57181/974/23180/28639/3932/596/28638/3702
GO_DEVELOPMENTAL_INDUCTION	GO_DEVELOPMENTAL_INDUCTION	GO_DEVELOPMENTAL_INDUCTION	11	0.85057	1.8873	0.00505357	0.150838	0.138438	9	tags=9%, list=0%, signal=9%	10252
GO_HISTONE_H4_K5_ACETYLATION	GO_HISTONE_H4_K5_ACETYLATION	GO_HISTONE_H4_K5_ACETYLATION	16	0.803441	2.00038	0.0051511	0.150838	0.138438	18	tags=6%, list=0%, signal=6%	23338
GO_REGULATION_OF_CALCIUM_MEDIATED_SIGNALING	GO_REGULATION_OF_CALCIUM_MEDIATED_SIGNALING	GO_REGULATION_OF_CALCIUM_MEDIATED_SIGNALING	65	-0.737267	-1.4309	0.00515389	0.150838	0.138438	1527	tags=23%, list=11%, signal=21%	84502/2946/2281/100/8445/3084/9455/817/84174/5025/11123/7535/916/50852/920
GO_RETROGRADE_VESICLE_MEDIATED_TRANSPORT_GOLGI_TO_ENDOPLASMIC_RETICULUM	GO_RETROGRADE_VESICLE_MEDIATED_TRANSPORT_GOLGI_TO_ENDOPLASMIC_RETICULUM	GO_RETROGRADE_VESICLE_MEDIATED_TRANSPORT_GOLGI_TO_ENDOPLASMIC_RETICULUM	78	0.520159	1.67946	0.00515509	0.150838	0.138438	2291	tags=46%, list=17%, signal=39%	11004/81930/3832/24137/11014/56992/8775/10972/51014/91949/51272/4905/10749/372/22820/10959/23760/11316/377/9493/10945/54732/6836/57222/1062/9276/378/9554/1315/11079/11070/81876/83452/6892/5861/5870
GO_HEAD_DEVELOPMENT	GO_HEAD_DEVELOPMENT	GO_HEAD_DEVELOPMENT	500	-0.597915	-1.19844	0.00516815	0.150838	0.138438	1298	tags=17%, list=9%, signal=16%	28982/5198/57647/4781/153241/1869/84879/1662/5087/23544/7043/6453/54806/25911/339451/5079/6547/2624/4323/79659/5592/5727/2356/113246/79925/3339/1500/1021/2263/64805/8320/79971/23236/3084/23028/7122/8321/4747/59338/9148/80184/4983/2048/3212/4129/1471/3590/54903/4929/1950/1952/471/6714/9751/1436/7157/2049/2648/6532/4900/6095/4035/552/1808/80714/84678/3176/57447/85440/2534/5021/23035/57463/23654/596…
GO_B_CELL_PROLIFERATION	GO_B_CELL_PROLIFERATION	GO_B_CELL_PROLIFERATION	70	-0.735412	-1.43838	0.00519414	0.150838	0.138438	1685	tags=27%, list=12%, signal=24%	1493/972/1880/1503/23529/1026/3586/4064/100/4208/51293/57181/22806/84433/196/959/3575/596/51176
GO_POSITIVE_REGULATION_OF_VIRAL_TRANSCRIPTION	GO_POSITIVE_REGULATION_OF_VIRAL_TRANSCRIPTION	GO_POSITIVE_REGULATION_OF_VIRAL_TRANSCRIPTION	40	-0.789001	-1.47639	0.00531689	0.152441	0.139909	55	tags=12%, list=0%, signal=12%	5437/3725/29969/7023/51176
GO_T_CELL_MIGRATION	GO_T_CELL_MIGRATION	GO_T_CELL_MIGRATION	47	-0.777252	-1.46397	0.00534054	0.152441	0.139909	737	tags=17%, list=5%, signal=16%	2833/729230/3676/27347/6352/4267/7535/9466
GO_REGULATION_OF_CARBOHYDRATE_METABOLIC_PROCESS	GO_REGULATION_OF_CARBOHYDRATE_METABOLIC_PROCESS	GO_REGULATION_OF_CARBOHYDRATE_METABOLIC_PROCESS	163	-0.671409	-1.33847	0.00535432	0.152441	0.139909	1471	tags=17%, list=11%, signal=16%	5166/55706/5155/10447/6097/23225/3795/339123/8445/2852/23511/85414/1950/6622/6714/7157/2203/2648/23178/5027/6095/55512/7262/1609/140710/51744/57486/3667
GO_BEHAVIOR	GO_BEHAVIOR	GO_BEHAVIOR	315	-0.627539	-1.25607	0.00539124	0.152495	0.139958	1714	tags=21%, list=13%, signal=19%	84879/29801/23544/2775/6886/54806/5079/353/6547/23373/84502/64854/6566/51301/55342/3725/113246/100/440275/5575/4208/23236/3084/7466/9455/5413/191/7122/5176/9975/9620/7060/2048/6285/23259/1742/56172/5025/1471/4929/8831/257194/25946/7157/5577/9112/4130/2648/6532/4900/552/1803/824/57121/2534/5021/2043/1524/9610/4326/321/596/463/3710/814/2059
GO_LEUKOCYTE_PROLIFERATION	GO_LEUKOCYTE_PROLIFERATION	GO_LEUKOCYTE_PROLIFERATION	227	-0.649719	-1.2996	0.00548203	0.153213	0.140617	1243	tags=19%, list=9%, signal=18%	339390/50943/3586/4064/2281/100/5588/942/4208/3115/284194/1178/7001/2950/9093/384/5747/51293/729230/3568/10859/1436/7157/1947/57181/5027/22806/84433/196/2534/6352/7784/959/7535/940/3575/56253/923/596/916/920/9466/51176
GO_SENSORY_PERCEPTION_OF_TASTE	GO_SENSORY_PERCEPTION_OF_TASTE	GO_SENSORY_PERCEPTION_OF_TASTE	13	-0.88535	-1.51051	0.0055265	0.153213	0.140617	178	tags=31%, list=1%, signal=30%	6339/948/3710/51176
GO_SPERMATID_NUCLEUS_DIFFERENTIATION	GO_SPERMATID_NUCLEUS_DIFFERENTIATION	GO_SPERMATID_NUCLEUS_DIFFERENTIATION	15	0.813854	1.98553	0.00556805	0.153213	0.140617	8	tags=7%, list=0%, signal=7%	5819
GO_CHONDROCYTE_DIFFERENTIATION_INVOLVED_IN_ENDOCHONDRAL_BONE_MORPHOGENESIS	GO_CHONDROCYTE_DIFFERENTIATION_INVOLVED_IN_ENDOCHONDRAL_BONE_MORPHOGENESIS	GO_CHONDROCYTE_DIFFERENTIATION_INVOLVED_IN_ENDOCHONDRAL_BONE_MORPHOGENESIS	10	-0.903994	-1.51402	0.00558019	0.153213	0.140617	339	tags=40%, list=2%, signal=39%	4146/57560/55512/5916
GO_REGULATION_OF_APPETITE	GO_REGULATION_OF_APPETITE	GO_REGULATION_OF_APPETITE	11	-0.89911	-1.51555	0.00562839	0.153213	0.140617	186	tags=36%, list=1%, signal=36%	7349/5465/29937/80763
GO_ATTACHMENT_OF_MITOTIC_SPINDLE_MICROTUBULES_TO_KINETOCHORE	GO_ATTACHMENT_OF_MITOTIC_SPINDLE_MICROTUBULES_TO_KINETOCHORE	GO_ATTACHMENT_OF_MITOTIC_SPINDLE_MICROTUBULES_TO_KINETOCHORE	15	0.812921	1.98325	0.00564816	0.153213	0.140617	34	tags=13%, list=0%, signal=13%	11004/83540
GO_LYMPHOCYTE_APOPTOTIC_PROCESS	GO_LYMPHOCYTE_APOPTOTIC_PROCESS	GO_LYMPHOCYTE_APOPTOTIC_PROCESS	61	-0.749539	-1.45058	0.00574109	0.153213	0.140617	1217	tags=28%, list=9%, signal=26%	3586/171558/100/5588/1178/5133/9093/384/7157/57181/5027/57864/407975/6352/3575/917/939
GO_PHAGOCYTOSIS_RECOGNITION	GO_PHAGOCYTOSIS_RECOGNITION	GO_PHAGOCYTOSIS_RECOGNITION	39	-0.777188	-1.45214	0.00576797	0.153213	0.140617	1015	tags=18%, list=7%, signal=17%	575/3495/3507/375033/28639/948/28638
GO_BLOOD_VESSEL_MORPHOGENESIS	GO_BLOOD_VESSEL_MORPHOGENESIS	GO_BLOOD_VESSEL_MORPHOGENESIS	387	-0.621509	-1.24558	0.0058374	0.153213	0.140617	1238	tags=18%, list=9%, signal=17%	10411/6915/2624/4323/80155/4015/4855/3725/9314/3339/3586/2263/5196/94/407018/3164/339123/219699/25960/575/7410/9510/57493/7122/5345/5176/283/9734/3690/161742/4327/7060/2048/2833/2324/7045/90/5747/4638/64855/1950/10352/2022/729230/10203/2876/1296/22846/2049/80781/6095/4035/54453/55333/6678/1524/11126/4643/23166/2004/6659/84830/83700/5335/23129/8434/2069/5797/51176/23328
GO_REGULATION_OF_PEPTIDE_HORMONE_SECRETION	GO_REGULATION_OF_PEPTIDE_HORMONE_SECRETION	GO_REGULATION_OF_PEPTIDE_HORMONE_SECRETION	129	-0.683178	-1.36056	0.00588443	0.153213	0.140617	1645	tags=22%, list=12%, signal=19%	6453/91942/10411/65985/291/6566/293/7036/29085/130399/54795/2281/51092/2852/133308/3033/408/9324/23178/4035/94121/1803/150/6352/6659/3710/3667/7074
GO_POSITIVE_REGULATION_OF_CELLULAR_CARBOHYDRATE_METABOLIC_PROCESS	GO_POSITIVE_REGULATION_OF_CELLULAR_CARBOHYDRATE_METABOLIC_PROCESS	GO_POSITIVE_REGULATION_OF_CELLULAR_CARBOHYDRATE_METABOLIC_PROCESS	39	-0.776866	-1.45154	0.00593638	0.153213	0.140617	1027	tags=21%, list=8%, signal=19%	8445/2852/85414/6622/6714/2648/51744/3667
GO_REGULATION_OF_LEUKOCYTE_MIGRATION	GO_REGULATION_OF_LEUKOCYTE_MIGRATION	GO_REGULATION_OF_LEUKOCYTE_MIGRATION	146	-0.679459	-1.35627	0.00594741	0.153213	0.140617	1182	tags=16%, list=9%, signal=15%	100/727/64805/23236/59341/7060/2833/5025/5747/729230/3676/1436/1803/27347/55512/6352/1524/4267/7784/84830/83700/1236/9466
GO_B_CELL_DIFFERENTIATION	GO_B_CELL_DIFFERENTIATION	GO_B_CELL_DIFFERENTIATION	103	-0.697215	-1.38819	0.00595034	0.153213	0.140617	1689	tags=21%, list=12%, signal=19%	3955/1880/23529/4323/55619/55795/3586/100/55846/9734/9452/3676/7157/974/407975/22806/84433/6929/5452/959/596/939
GO_POSITIVE_REGULATION_OF_HUMORAL_IMMUNE_RESPONSE	GO_POSITIVE_REGULATION_OF_HUMORAL_IMMUNE_RESPONSE	GO_POSITIVE_REGULATION_OF_HUMORAL_IMMUNE_RESPONSE	10	-0.9022	-1.51101	0.00598974	0.153213	0.140617	229	tags=40%, list=2%, signal=39%	5245/7784/1236/2208
GO_REGULATION_OF_ENDOTHELIAL_CELL_MIGRATION	GO_REGULATION_OF_ENDOTHELIAL_CELL_MIGRATION	GO_REGULATION_OF_ENDOTHELIAL_CELL_MIGRATION	119	-0.689713	-1.37034	0.00599562	0.153213	0.140617	1510	tags=19%, list=11%, signal=17%	6915/2624/5155/9314/94/407018/4208/25960/575/5176/9734/3690/161742/5025/2324/5747/22846/54453/55333/6678/5335/5797/23328
GO_NEURAL_TUBE_DEVELOPMENT	GO_NEURAL_TUBE_DEVELOPMENT	GO_NEURAL_TUBE_DEVELOPMENT	111	-0.696498	-1.38274	0.00602001	0.153213	0.140617	1357	tags=18%, list=10%, signal=16%	389119/8642/5727/144165/4524/2535/140467/8321/9620/54903/2648/5567/199221/84678/23654/51339/6659/5310/5916/6932
GO_SEMAPHORIN_PLEXIN_SIGNALING_PATHWAY_INVOLVED_IN_NEURON_PROJECTION_GUIDANCE	GO_SEMAPHORIN_PLEXIN_SIGNALING_PATHWAY_INVOLVED_IN_NEURON_PROJECTION_GUIDANCE	GO_SEMAPHORIN_PLEXIN_SIGNALING_PATHWAY_INVOLVED_IN_NEURON_PROJECTION_GUIDANCE	11	-0.897426	-1.51271	0.00603402	0.153213	0.140617	660	tags=36%, list=5%, signal=35%	5365/23654/5361/23129
GO_GOLGI_VESICLE_BUDDING	GO_GOLGI_VESICLE_BUDDING	GO_GOLGI_VESICLE_BUDDING	76	0.508017	1.58657	0.00606204	0.153213	0.140617	3673	tags=55%, list=27%, signal=41%	966/22937/8775/10972/4905/128637/5537/27095/10959/9632/375056/8615/54732/5265/7039/9554/90411/56681/10484/9871/2157/55291/58485/81876/5861/1075/6811/553115/84364/1453/6396/64083/2801/26286/8452/11196/10483/10427/9919/6399/22870/9218
GO_MEIOTIC_SPINDLE_ORGANIZATION	GO_MEIOTIC_SPINDLE_ORGANIZATION	GO_MEIOTIC_SPINDLE_ORGANIZATION	11	0.845625	1.87632	0.0060849	0.153213	0.140617	256	tags=27%, list=2%, signal=27%	259266/6790/9700
GO_NEGATIVE_REGULATION_OF_LYMPHOCYTE_APOPTOTIC_PROCESS	GO_NEGATIVE_REGULATION_OF_LYMPHOCYTE_APOPTOTIC_PROCESS	GO_NEGATIVE_REGULATION_OF_LYMPHOCYTE_APOPTOTIC_PROCESS	26	-0.816416	-1.4914	0.00622479	0.154155	0.141482	1187	tags=38%, list=9%, signal=35%	171558/100/5588/384/57181/57864/407975/6352/3575/939
GO_VESICLE_TARGETING_TO_FROM_OR_WITHIN_GOLGI	GO_VESICLE_TARGETING_TO_FROM_OR_WITHIN_GOLGI	GO_VESICLE_TARGETING_TO_FROM_OR_WITHIN_GOLGI	69	0.533331	1.62738	0.0062837	0.154155	0.141482	3633	tags=57%, list=27%, signal=42%	966/8775/10972/9527/4905/128637/5537/27095/10959/9632/8615/54732/5265/7039/9554/90411/56681/10484/9871/2157/55291/58485/81876/55062/5861/1075/6811/553115/84364/1453/6396/2801/26286/8452/11196/10427/9919/6399/22870
GO_REGULATION_OF_INSULIN_SECRETION	GO_REGULATION_OF_INSULIN_SECRETION	GO_REGULATION_OF_INSULIN_SECRETION	115	-0.6952	-1.38029	0.00631648	0.154155	0.141482	1600	tags=22%, list=12%, signal=19%	91942/10411/65985/291/6566/293/29085/130399/54795/2281/51092/2852/133308/3033/408/9324/4035/94121/1803/150/6352/6659/3710/3667/7074
GO_GLUTAMATE_RECEPTOR_SIGNALING_PATHWAY	GO_GLUTAMATE_RECEPTOR_SIGNALING_PATHWAY	GO_GLUTAMATE_RECEPTOR_SIGNALING_PATHWAY	46	-0.766333	-1.44418	0.00634824	0.154155	0.141482	1045	tags=22%, list=8%, signal=20%	4208/23236/9455/4747/2048/1742/729230/747/2534/7074
GO_MEMBRANE_RAFT_ORGANIZATION	GO_MEMBRANE_RAFT_ORGANIZATION	GO_MEMBRANE_RAFT_ORGANIZATION	20	-0.83313	-1.48857	0.00635322	0.154155	0.141482	453	tags=25%, list=3%, signal=24%	302/914/23180/4118/6281
GO_PHOSPHATIDYLINOSITOL_3_PHOSPHATE_BIOSYNTHETIC_PROCESS	GO_PHOSPHATIDYLINOSITOL_3_PHOSPHATE_BIOSYNTHETIC_PROCESS	GO_PHOSPHATIDYLINOSITOL_3_PHOSPHATE_BIOSYNTHETIC_PROCESS	12	-0.889708	-1.51128	0.00636166	0.154155	0.141482	203	tags=25%, list=1%, signal=25%	5286/5287/8821
GO_SISTER_CHROMATID_COHESION	GO_SISTER_CHROMATID_COHESION	GO_SISTER_CHROMATID_COHESION	54	0.556713	1.67292	0.00637004	0.154155	0.141482	256	tags=11%, list=2%, signal=11%	699/991/5347/83903/701/9700
GO_MEMORY	GO_MEMORY	GO_MEMORY	61	-0.747187	-1.44603	0.00645377	0.155318	0.14255	1133	tags=20%, list=8%, signal=18%	440275/23236/5176/6285/4130/2648/6532/5021/1524/9610/3710/814
GO_CYCLIC_NUCLEOTIDE_MEDIATED_SIGNALING	GO_CYCLIC_NUCLEOTIDE_MEDIATED_SIGNALING	GO_CYCLIC_NUCLEOTIDE_MEDIATED_SIGNALING	100	-0.705075	-1.40318	0.00655674	0.156212	0.14337	1515	tags=25%, list=11%, signal=22%	10411/6915/10900/5592/283383/5196/5575/1269/575/2852/221188/5139/10203/136/2983/5577/196/150/115/1609/5739/1903/948/22859/114804
GO_POSITIVE_REGULATION_OF_DENDRITIC_SPINE_MORPHOGENESIS	GO_POSITIVE_REGULATION_OF_DENDRITIC_SPINE_MORPHOGENESIS	GO_POSITIVE_REGULATION_OF_DENDRITIC_SPINE_MORPHOGENESIS	15	-0.874136	-1.50817	0.00660478	0.156212	0.14337	277	tags=20%, list=2%, signal=20%	7804/29904/7074
GO_REGULATION_OF_CALCIUM_ION_TRANSPORT	GO_REGULATION_OF_CALCIUM_ION_TRANSPORT	GO_REGULATION_OF_CALCIUM_ION_TRANSPORT	153	-0.671194	-1.33638	0.00662735	0.156212	0.14337	1667	tags=23%, list=12%, signal=20%	6236/2859/246329/59285/84502/784/2946/481/5155/2149/2281/64805/7466/9455/2852/9002/817/274/5025/4638/1950/945/6622/10859/782/5027/150/2534/6352/30845/10681/596/5335/79026/920
GO_POSITIVE_REGULATION_BY_HOST_OF_VIRAL_TRANSCRIPTION	GO_POSITIVE_REGULATION_BY_HOST_OF_VIRAL_TRANSCRIPTION	GO_POSITIVE_REGULATION_BY_HOST_OF_VIRAL_TRANSCRIPTION	17	-0.854796	-1.49721	0.00663433	0.156212	0.14337	53	tags=18%, list=0%, signal=18%	3725/7023/51176
GO_SMOOTH_MUSCLE_CELL_PROLIFERATION	GO_SMOOTH_MUSCLE_CELL_PROLIFERATION	GO_SMOOTH_MUSCLE_CELL_PROLIFERATION	104	-0.699695	-1.39416	0.00683905	0.158679	0.145634	1961	tags=30%, list=14%, signal=26%	4602/657/239/348093/80310/1786/7043/3486/1264/1026/5155/3725/5592/9314/3586/2263/407018/4208/2852/9510/5345/283/2950/10203/55512/57447/5739/231/6352/26119/2069
GO_REGULATION_OF_RESPONSE_TO_INTERFERON_GAMMA	GO_REGULATION_OF_RESPONSE_TO_INTERFERON_GAMMA	GO_REGULATION_OF_RESPONSE_TO_INTERFERON_GAMMA	21	0.772241	1.89862	0.00685516	0.158679	0.145634	1343	tags=33%, list=10%, signal=30%	8651/84166/54625/3459/383/6772/83666
GO_POSITIVE_REGULATION_OF_CELL_ADHESION	GO_POSITIVE_REGULATION_OF_CELL_ADHESION	GO_POSITIVE_REGULATION_OF_CELL_ADHESION	310	-0.622779	-1.24656	0.00687845	0.158679	0.145634	1233	tags=16%, list=9%, signal=15%	50943/3586/1021/100/5588/64805/942/64332/3115/5345/5133/4811/2039/9093/2651/9780/9402/6714/246/729230/10859/3676/29851/1947/288/1803/84433/54453/2534/8631/6352/7784/3932/959/7535/11126/940/55423/3575/948/923/6281/463/6659/916/921/939/1236/920/9466/51176
GO_POSITIVE_REGULATION_OF_DENDRITE_DEVELOPMENT	GO_POSITIVE_REGULATION_OF_DENDRITE_DEVELOPMENT	GO_POSITIVE_REGULATION_OF_DENDRITE_DEVELOPMENT	50	-0.753362	-1.43235	0.00689676	0.158679	0.145634	896	tags=14%, list=7%, signal=13%	9148/26259/23191/29904/2043/8536/7074
GO_REGULATION_OF_T_CELL_APOPTOTIC_PROCESS	GO_REGULATION_OF_T_CELL_APOPTOTIC_PROCESS	GO_REGULATION_OF_T_CELL_APOPTOTIC_PROCESS	26	-0.81485	-1.48854	0.00692126	0.158679	0.145634	1187	tags=38%, list=9%, signal=35%	171558/100/5588/5133/384/7157/57864/6352/3575/939
GO_RESPONSE_TO_ISCHEMIA	GO_RESPONSE_TO_ISCHEMIA	GO_RESPONSE_TO_ISCHEMIA	38	-0.775428	-1.45154	0.00701514	0.159803	0.146666	778	tags=21%, list=6%, signal=20%	24145/5025/1436/7157/5027/29904/1524/596
GO_REGULATION_OF_BODY_FLUID_LEVELS	GO_REGULATION_OF_BODY_FLUID_LEVELS	GO_REGULATION_OF_BODY_FLUID_LEVELS	343	-0.617849	-1.23568	0.00710154	0.159803	0.146666	1974	tags=27%, list=14%, signal=24%	7035/302/239/2621/1465/2625/6812/5028/1608/7225/2767/4352/54843/23173/790/5154/3998/353/2335/2623/5618/6915/2624/8526/7294/66002/3674/22915/5155/1793/2149/5592/100/5588/3783/5196/64805/5575/9612/2814/51599/7410/7466/2811/23028/57493/9002/51206/5345/9148/1723/3690/7001/59341/8761/7372/8350/80274/2048/2039/2162/5025/11311/360/10398/1952/6714/375033/2768/408/25946/5577/2815/80739/5567/5027/340205/27…
GO_RESPONSE_TO_CARBOHYDRATE	GO_RESPONSE_TO_CARBOHYDRATE	GO_RESPONSE_TO_CARBOHYDRATE	161	-0.675097	-1.34539	0.00715155	0.159803	0.146666	1225	tags=20%, list=9%, signal=19%	4023/91942/65985/56652/3795/29085/130399/54795/2281/23516/23098/51092/2852/5106/4131/2021/5176/2950/2067/1471/4199/133308/10203/408/9324/5798/4035/150/6678/2030/6659/1292/7074
GO_REGULATION_OF_LYMPHOCYTE_MIGRATION	GO_REGULATION_OF_LYMPHOCYTE_MIGRATION	GO_REGULATION_OF_LYMPHOCYTE_MIGRATION	46	-0.763222	-1.43832	0.00717806	0.159803	0.146666	589	tags=17%, list=4%, signal=17%	6693/22914/729230/3676/27347/6352/84830/9466
GO_REGULATION_OF_G_PROTEIN_COUPLED_RECEPTOR_SIGNALING_PATHWAY	GO_REGULATION_OF_G_PROTEIN_COUPLED_RECEPTOR_SIGNALING_PATHWAY	GO_REGULATION_OF_G_PROTEIN_COUPLED_RECEPTOR_SIGNALING_PATHWAY	91	-0.711734	-1.41587	0.00720717	0.159803	0.146666	1838	tags=30%, list=13%, signal=26%	9501/8786/11343/23173/5158/28964/57406/100/636/23516/1759/23236/9628/9455/2852/5996/55188/9737/11251/6622/408/1609/6352/6001/114804/6002/9397
GO_RESPONSE_TO_MONOSACCHARIDE	GO_RESPONSE_TO_MONOSACCHARIDE	GO_RESPONSE_TO_MONOSACCHARIDE	142	-0.665992	-1.32954	0.00721192	0.159803	0.146666	1626	tags=20%, list=12%, signal=18%	4023/91942/65985/56652/3795/29085/130399/54795/2281/23516/23098/51092/2852/5106/2021/5176/2950/133308/408/9324/5798/4035/150/6678/2030/6659/1292/7074
GO_MITOTIC_CYTOKINETIC_PROCESS	GO_MITOTIC_CYTOKINETIC_PROCESS	GO_MITOTIC_CYTOKINETIC_PROCESS	23	0.71796	1.81922	0.00727076	0.159803	0.146666	3388	tags=78%, list=25%, signal=59%	10112/55165/51510/375/25978/116840/92421/27243/387/10015/200942/5119/128866/9585/79643/9525/27183/51652
GO_LEUKOCYTE_CELL_CELL_ADHESION	GO_LEUKOCYTE_CELL_CELL_ADHESION	GO_LEUKOCYTE_CELL_CELL_ADHESION	283	-0.631148	-1.26342	0.00732462	0.159803	0.146666	1243	tags=17%, list=9%, signal=16%	339390/9314/50943/3586/100/5588/119/942/407018/64332/3115/284194/7001/5133/9093/384/9402/6714/729230/10859/3676/29851/1947/1803/84433/2534/8631/6352/1524/7784/3932/959/7535/11126/940/55423/3575/56253/923/6659/916/921/84830/939/1236/920/9466/51176
GO_CELL_SUBSTRATE_ADHESION	GO_CELL_SUBSTRATE_ADHESION	GO_CELL_SUBSTRATE_ADHESION	234	-0.643918	-1.28907	0.00733194	0.159803	0.146666	1481	tags=18%, list=11%, signal=17%	2335/4088/4323/340485/3913/23189/3674/55920/1793/25992/1021/3911/94/395/56672/3690/4811/6695/2039/2651/5747/3693/51754/6714/246/3676/2049/4035/29780/2017/54453/8631/948/6281/596/5800/916/5310/10225/83700/1236/10174/7074
GO_ENSHEATHMENT_OF_NEURONS	GO_ENSHEATHMENT_OF_NEURONS	GO_ENSHEATHMENT_OF_NEURONS	97	-0.703064	-1.39646	0.00733715	0.159803	0.146666	996	tags=15%, list=7%, signal=14%	3084/79628/3792/6285/7504/57716/9331/8506/83742/57463/225/4118/5916/83700/10215
GO_POSITIVE_REGULATION_OF_LEUKOCYTE_CELL_CELL_ADHESION	GO_POSITIVE_REGULATION_OF_LEUKOCYTE_CELL_CELL_ADHESION	GO_POSITIVE_REGULATION_OF_LEUKOCYTE_CELL_CELL_ADHESION	187	-0.654794	-1.30174	0.0074436	0.161315	0.148053	616	tags=20%, list=5%, signal=19%	50943/100/5588/942/64332/3115/5133/9093/9402/6714/729230/10859/3676/29851/1947/1803/84433/2534/8631/6352/7784/3932/959/7535/11126/940/55423/3575/923/6659/916/921/939/1236/920/9466/51176
GO_EPITHELIAL_CELL_DEVELOPMENT	GO_EPITHELIAL_CELL_DEVELOPMENT	GO_EPITHELIAL_CELL_DEVELOPMENT	141	-0.671065	-1.33888	0.00759322	0.163743	0.150282	1515	tags=18%, list=11%, signal=17%	10411/1026/3913/5155/4855/1021/286262/51092/57493/7122/2194/4647/1471/6714/2022/440193/2876/10152/80781/231/1903/4643/5916/9497/64919/340547
GO_REGULATION_OF_CELL_MATRIX_ADHESION	GO_REGULATION_OF_CELL_MATRIX_ADHESION	GO_REGULATION_OF_CELL_MATRIX_ADHESION	88	-0.697932	-1.38497	0.00767263	0.16464	0.151105	1565	tags=20%, list=11%, signal=18%	4088/4323/340485/55920/1021/94/395/2039/5747/6714/4035/54453/8631/948/6281/596/916/1236
GO_PULMONARY_VALVE_DEVELOPMENT	GO_PULMONARY_VALVE_DEVELOPMENT	GO_PULMONARY_VALVE_DEVELOPMENT	10	0.845464	1.80514	0.00774377	0.165147	0.15157	1148	tags=60%, list=8%, signal=55%	57057/23462/3516/4772/7132/659
GO_OVARIAN_FOLLICLE_DEVELOPMENT	GO_OVARIAN_FOLLICLE_DEVELOPMENT	GO_OVARIAN_FOLLICLE_DEVELOPMENT	38	-0.773021	-1.44704	0.00785527	0.165147	0.15157	1689	tags=29%, list=12%, signal=25%	3955/4323/2189/9468/283/4327/6714/408/7784/596/2069
GO_T_CELL_EXTRAVASATION	GO_T_CELL_EXTRAVASATION	GO_T_CELL_EXTRAVASATION	11	-0.892921	-1.50512	0.0078594	0.165147	0.15157	589	tags=27%, list=4%, signal=26%	729230/4267/9466
GO_POSITIVE_REGULATION_OF_PROTEIN_CONTAINING_COMPLEX_ASSEMBLY	GO_POSITIVE_REGULATION_OF_PROTEIN_CONTAINING_COMPLEX_ASSEMBLY	GO_POSITIVE_REGULATION_OF_PROTEIN_CONTAINING_COMPLEX_ASSEMBLY	213	-0.645328	-1.2885	0.00787809	0.165147	0.15157	1440	tags=14%, list=11%, signal=13%	8936/2068/10787/8115/57482/64805/3084/4131/2067/274/4641/9780/6622/6714/246/7157/29800/10152/146206/7429/2017/23191/51673/90427/8631/11135/948/1236/348110/129293
GO_LYMPHOCYTE_ACTIVATION_INVOLVED_IN_IMMUNE_RESPONSE	GO_LYMPHOCYTE_ACTIVATION_INVOLVED_IN_IMMUNE_RESPONSE	GO_LYMPHOCYTE_ACTIVATION_INVOLVED_IN_IMMUNE_RESPONSE	149	-0.669424	-1.336	0.00789393	0.165147	0.15157	1689	tags=23%, list=12%, signal=20%	3955/972/6693/10875/1880/23529/9984/55619/3109/118460/6097/50943/3586/4064/100/8320/440275/942/64332/55846/3662/2067/9452/10859/7157/7374/4063/6095/959/940/51744/9466/911/51176
GO_ANION_TRANSPORT	GO_ANION_TRANSPORT	GO_ANION_TRANSPORT	378	-0.612849	-1.22743	0.00799607	0.165147	0.15157	1629	tags=15%, list=12%, signal=13%	23443/80727/1185/55238/9900/291/117247/55248/145389/6566/23507/1207/60386/92745/293/79085/606495/10057/3783/113235/23516/54977/1066/147011/377677/11238/57194/285195/219855/56172/3993/5025/7504/81579/203859/1184/8501/5027/10723/552/9498/57605/57719/27347/51054/94015/225/948/9497/9194/57198/376497/8714/56606/338440/80763
GO_REGULATION_OF_TRANS_SYNAPTIC_SIGNALING	GO_REGULATION_OF_TRANS_SYNAPTIC_SIGNALING	GO_REGULATION_OF_TRANS_SYNAPTIC_SIGNALING	258	-0.623437	-1.24763	0.00799607	0.165147	0.15157	1585	tags=21%, list=12%, signal=19%	22883/6547/23373/84502/784/28964/8526/25953/57406/64854/2149/27345/9145/440275/2982/5575/1759/4208/1269/84866/23236/575/2852/5413/4131/9148/4983/2048/6285/1742/6622/6714/729230/136/8831/2983/5577/27065/4130/2648/6532/4900/9498/23191/2534/5021/2043/1524/9610/23621/26012/321/5335/3710
GO_REGULATION_OF_ACTIN_FILAMENT_ORGANIZATION	GO_REGULATION_OF_ACTIN_FILAMENT_ORGANIZATION	GO_REGULATION_OF_ACTIN_FILAMENT_ORGANIZATION	211	-0.642182	-1.28032	0.00802815	0.165147	0.15157	1659	tags=16%, list=12%, signal=14%	55616/7043/7840/10810/4088/10411/8936/23189/90952/10787/57482/119/395/5345/55704/274/2039/4641/55160/246/10152/146206/7429/2017/1073/23191/11135/6281/51332/1236/348110/10174/2059
GO_POSITIVE_REGULATION_OF_EPIDERMAL_GROWTH_FACTOR_ACTIVATED_RECEPTOR_ACTIVITY	GO_POSITIVE_REGULATION_OF_EPIDERMAL_GROWTH_FACTOR_ACTIVATED_RECEPTOR_ACTIVITY	GO_POSITIVE_REGULATION_OF_EPIDERMAL_GROWTH_FACTOR_ACTIVATED_RECEPTOR_ACTIVITY	10	-0.895039	-1.49902	0.00803747	0.165147	0.15157	896	tags=40%, list=7%, signal=37%	9148/1950/150/2069
GO_REGULATION_OF_ION_TRANSMEMBRANE_TRANSPORT	GO_REGULATION_OF_ION_TRANSMEMBRANE_TRANSPORT	GO_REGULATION_OF_ION_TRANSMEMBRANE_TRANSPORT	263	-0.62437	-1.24939	0.00814552	0.165803	0.152173	1667	tags=17%, list=12%, signal=16%	6236/2859/79073/246329/59285/84502/784/2946/65990/481/2149/56479/3752/2281/53826/4208/2852/4747/9002/817/3792/274/2048/1742/388591/6622/729230/782/288/8501/5027/27347/150/3738/2534/3779/57463/30845/10681/2273/53373/5335/79026/3748/338440/8911
GO_REGULATION_OF_TRANSMEMBRANE_TRANSPORT	GO_REGULATION_OF_TRANSMEMBRANE_TRANSPORT	GO_REGULATION_OF_TRANSMEMBRANE_TRANSPORT	324	-0.614781	-1.23017	0.00814552	0.165803	0.152173	1667	tags=16%, list=12%, signal=14%	6236/2859/79073/246329/59285/84502/784/2946/65990/481/2149/55917/56479/3752/2281/53826/4208/79058/2852/4747/9002/817/3792/274/2048/1742/388591/55022/6622/729230/782/288/8501/5027/8682/27347/150/3738/2534/3779/57463/30845/10681/596/2273/53373/5335/79026/3748/3667/338440/8911
GO_REGULATION_OF_PHOSPHOLIPASE_ACTIVITY	GO_REGULATION_OF_PHOSPHOLIPASE_ACTIVITY	GO_REGULATION_OF_PHOSPHOLIPASE_ACTIVITY	46	-0.759147	-1.43064	0.00825683	0.166697	0.152993	1179	tags=28%, list=9%, signal=26%	7294/2263/636/64805/942/395/283/6622/4035/552/6352/3702/5335
GO_RESPONSE_TO_AMYLOID_BETA	GO_RESPONSE_TO_AMYLOID_BETA	GO_RESPONSE_TO_AMYLOID_BETA	33	-0.787499	-1.46203	0.00826595	0.166697	0.152993	539	tags=24%, list=4%, signal=23%	1759/3676/782/4035/2534/2043/23621/948
GO_POSITIVE_REGULATION_OF_SYNAPSE_ASSEMBLY	GO_POSITIVE_REGULATION_OF_SYNAPSE_ASSEMBLY	GO_POSITIVE_REGULATION_OF_SYNAPSE_ASSEMBLY	26	-0.809919	-1.47953	0.0083142	0.166897	0.153176	1202	tags=35%, list=9%, signal=32%	441381/575/2048/2049/5021/29904/57463/139065/22859
GO_NEGATIVE_REGULATION_OF_VASCULATURE_DEVELOPMENT	GO_NEGATIVE_REGULATION_OF_VASCULATURE_DEVELOPMENT	GO_NEGATIVE_REGULATION_OF_VASCULATURE_DEVELOPMENT	83	-0.706055	-1.39685	0.00840584	0.167251	0.153501	1777	tags=28%, list=13%, signal=24%	10516/1786/23251/6915/5155/9314/3339/5196/575/9510/7122/5176/161742/7060/64855/729230/22846/55333/6678/1524/11126/23166/5797
GO_SMOOTH_MUSCLE_CONTRACTION	GO_SMOOTH_MUSCLE_CONTRACTION	GO_SMOOTH_MUSCLE_CONTRACTION	56	-0.731686	-1.40639	0.00843658	0.167251	0.153501	1519	tags=29%, list=11%, signal=26%	1264/6915/2149/3363/5592/2281/100/2982/2852/4638/10203/136/2017/150/5021/80763
GO_REGULATION_OF_CELL_CELL_ADHESION_MEDIATED_BY_INTEGRIN	GO_REGULATION_OF_CELL_CELL_ADHESION_MEDIATED_BY_INTEGRIN	GO_REGULATION_OF_CELL_CELL_ADHESION_MEDIATED_BY_INTEGRIN	10	-0.894447	-1.49803	0.00844701	0.167251	0.153501	1182	tags=60%, list=9%, signal=55%	100/9780/1803/8631/6352/916
GO_LOCOMOTORY_BEHAVIOR	GO_LOCOMOTORY_BEHAVIOR	GO_LOCOMOTORY_BEHAVIOR	96	-0.69471	-1.38086	0.00849874	0.167514	0.153742	996	tags=15%, list=7%, signal=14%	3084/9620/23259/1742/56172/4929/257194/25946/9112/1803/2043/321/463/2059
GO_POSITIVE_REGULATION_OF_CELL_DEVELOPMENT	GO_POSITIVE_REGULATION_OF_CELL_DEVELOPMENT	GO_POSITIVE_REGULATION_OF_CELL_DEVELOPMENT	354	-0.616546	-1.23373	0.00859389	0.16787	0.154069	1193	tags=14%, list=9%, signal=13%	2281/64805/57698/4208/2852/23028/7122/8321/4131/4747/5176/9148/26259/274/10038/5139/2048/2039/1742/5025/23531/5365/133308/22902/64855/729230/257194/55906/55179/4673/4035/23191/2534/6929/29904/57463/2043/1524/23654/8835/5361/322/26012/6281/596/8536/81544/114804/23129/10215/7074
GO_REGULATION_OF_ION_TRANSPORT	GO_REGULATION_OF_ION_TRANSPORT	GO_REGULATION_OF_ION_TRANSPORT	375	-0.605173	-1.21139	0.00859389	0.16787	0.154069	2101	tags=22%, list=15%, signal=19%	3077/65268/23327/196527/1741/9254/8832/27075/84277/6812/3060/5028/7225/8792/23171/760/6327/55799/6236/2859/79073/246329/59285/84502/784/9900/2946/65990/481/5155/2149/56479/3752/2281/64805/53826/1066/4208/7466/9455/2852/4747/9002/817/3690/3792/274/2048/1742/5025/4129/388591/4638/1950/945/6622/729230/10859/782/288/6532/8501/5027/552/27347/150/3738/2534/3779/6352/57463/30845/10681/596/2273/53373/533…
GO_MEIOTIC_CHROMOSOME_SEPARATION	GO_MEIOTIC_CHROMOSOME_SEPARATION	GO_MEIOTIC_CHROMOSOME_SEPARATION	16	0.782542	1.94834	0.00866968	0.168594	0.154734	486	tags=25%, list=4%, signal=24%	7153/7272/9700/23397
GO_POSITIVE_REGULATION_OF_POTASSIUM_ION_TRANSPORT	GO_POSITIVE_REGULATION_OF_POTASSIUM_ION_TRANSPORT	GO_POSITIVE_REGULATION_OF_POTASSIUM_ION_TRANSPORT	24	-0.817286	-1.47961	0.00877533	0.16989	0.155924	711	tags=29%, list=5%, signal=28%	481/388591/27347/150/3779/57463/2273
GO_SEROTONIN_TRANSPORT	GO_SEROTONIN_TRANSPORT	GO_SEROTONIN_TRANSPORT	11	-0.891528	-1.50277	0.00887351	0.170428	0.156417	872	tags=45%, list=6%, signal=43%	3690/4129/6622/10859/6532
GO_CHROMOSOME_CONDENSATION	GO_CHROMOSOME_CONDENSATION	GO_CHROMOSOME_CONDENSATION	36	0.641774	1.71981	0.00888136	0.170428	0.156417	716	tags=17%, list=5%, signal=16%	7153/64151/891/983/23397/51203
GO_POSITIVE_REGULATION_OF_CELL_JUNCTION_ASSEMBLY	GO_POSITIVE_REGULATION_OF_CELL_JUNCTION_ASSEMBLY	GO_POSITIVE_REGULATION_OF_CELL_JUNCTION_ASSEMBLY	47	-0.766019	-1.44281	0.00906971	0.173279	0.159034	1202	tags=28%, list=9%, signal=25%	22883/4088/441381/575/7122/2048/2049/5021/29904/57463/6281/139065/22859
GO_POSITIVE_REGULATION_OF_DENDRITIC_SPINE_DEVELOPMENT	GO_POSITIVE_REGULATION_OF_DENDRITIC_SPINE_DEVELOPMENT	GO_POSITIVE_REGULATION_OF_DENDRITIC_SPINE_DEVELOPMENT	31	-0.798152	-1.48269	0.00911624	0.173408	0.159152	896	tags=13%, list=7%, signal=12%	9148/29904/8536/7074
GO_RESPONSE_TO_CORTICOSTEROID	GO_RESPONSE_TO_CORTICOSTEROID	GO_RESPONSE_TO_CORTICOSTEROID	102	-0.694862	-1.38337	0.0092172	0.17455	0.1602	1217	tags=18%, list=9%, signal=16%	3586/133522/2852/5106/4747/5176/2950/6285/4129/21/6714/2022/552/3176/6678/596/114907/7023
GO_REGULATION_OF_B_CELL_ACTIVATION	GO_REGULATION_OF_B_CELL_ACTIVATION	GO_REGULATION_OF_B_CELL_ACTIVATION	140	-0.664759	-1.32629	0.00925644	0.17455	0.1602	1685	tags=19%, list=12%, signal=17%	1493/972/1880/23529/4323/9984/1026/118460/50943/55795/3586/100/4208/3495/3507/51293/57181/407975/22806/84433/196/28639/940/596/28638/939/9466
GO_REGULATION_OF_MODIFICATION_OF_SYNAPTIC_STRUCTURE	GO_REGULATION_OF_MODIFICATION_OF_SYNAPTIC_STRUCTURE	GO_REGULATION_OF_MODIFICATION_OF_SYNAPTIC_STRUCTURE	11	-0.890588	-1.50119	0.00938056	0.175558	0.161125	350	tags=36%, list=3%, signal=35%	6453/23191/2043/7074
GO_VIRAL_BUDDING	GO_VIRAL_BUDDING	GO_VIRAL_BUDDING	25	0.676687	1.75603	0.00939048	0.175558	0.161125	3388	tags=76%, list=25%, signal=57%	51510/51534/25978/92421/55048/27243/10015/11267/7251/51160/90678/137492/5119/128866/4734/79643/9525/27183/51652
GO_ESTABLISHMENT_OF_LYMPHOCYTE_POLARITY	GO_ESTABLISHMENT_OF_LYMPHOCYTE_POLARITY	GO_ESTABLISHMENT_OF_LYMPHOCYTE_POLARITY	11	-0.890192	-1.50052	0.00948197	0.176247	0.161758	158	tags=27%, list=1%, signal=27%	1794/56253/1236
GO_POSITIVE_REGULATION_OF_PROTEIN_TYROSINE_KINASE_ACTIVITY	GO_POSITIVE_REGULATION_OF_PROTEIN_TYROSINE_KINASE_ACTIVITY	GO_POSITIVE_REGULATION_OF_PROTEIN_TYROSINE_KINASE_ACTIVITY	40	-0.774592	-1.44942	0.0095083	0.176247	0.161758	996	tags=30%, list=7%, signal=28%	3084/9148/1742/1950/6714/1436/150/2534/6352/84632/2043/2069
GO_POSITIVE_REGULATION_OF_ENDOTHELIAL_CELL_APOPTOTIC_PROCESS	GO_POSITIVE_REGULATION_OF_ENDOTHELIAL_CELL_APOPTOTIC_PROCESS	GO_POSITIVE_REGULATION_OF_ENDOTHELIAL_CELL_APOPTOTIC_PROCESS	16	-0.853539	-1.48009	0.00956626	0.17657	0.162055	991	tags=38%, list=7%, signal=35%	2852/3676/80781/959/11126/5335
GO_CELLULAR_RESPONSE_TO_OXIDISED_LOW_DENSITY_LIPOPROTEIN_PARTICLE_STIMULUS	GO_CELLULAR_RESPONSE_TO_OXIDISED_LOW_DENSITY_LIPOPROTEIN_PARTICLE_STIMULUS	GO_CELLULAR_RESPONSE_TO_OXIDISED_LOW_DENSITY_LIPOPROTEIN_PARTICLE_STIMULUS	10	-0.890769	-1.49187	0.00967566	0.177362	0.162781	339	tags=30%, list=2%, signal=29%	55512/948/84830
GO_POSITIVE_REGULATION_OF_SUPRAMOLECULAR_FIBER_ORGANIZATION	GO_POSITIVE_REGULATION_OF_SUPRAMOLECULAR_FIBER_ORGANIZATION	GO_POSITIVE_REGULATION_OF_SUPRAMOLECULAR_FIBER_ORGANIZATION	163	-0.656215	-1.30818	0.00970796	0.177362	0.162781	956	tags=17%, list=7%, signal=16%	100506658/7043/10810/4088/10411/8936/10787/57482/4131/5345/55704/59341/274/4641/55160/246/2876/10152/146206/7429/2017/1073/23191/11135/6281/1236/348110/10174
GO_T_CELL_APOPTOTIC_PROCESS	GO_T_CELL_APOPTOTIC_PROCESS	GO_T_CELL_APOPTOTIC_PROCESS	39	-0.763068	-1.42576	0.00973131	0.177362	0.162781	1187	tags=31%, list=9%, signal=28%	171558/100/5588/1178/5133/9093/384/7157/57864/6352/3575/939
GO_REGULATION_OF_CELL_ACTIVATION	GO_REGULATION_OF_CELL_ACTIVATION	GO_REGULATION_OF_CELL_ACTIVATION	484	-0.599086	-1.2008	0.00978953	0.17768	0.163073	1521	tags=17%, list=11%, signal=16%	22914/2624/4323/9984/1026/7294/3109/3111/3113/5155/118460/9840/5592/339390/50943/55795/3586/100/27040/5588/942/407018/64332/4208/1269/3115/2852/284194/1178/7001/5133/3495/3662/2039/9093/384/3507/51293/9402/6714/729230/27240/136/10859/9258/29851/1947/57181/2648/914/57864/10666/6095/407975/1803/22806/84433/196/2534/28639/6352/7784/3932/959/7535/11126/940/55423/3575/56253/923/596/6659/28638/916/921/…
GO_TISSUE_MIGRATION	GO_TISSUE_MIGRATION	GO_TISSUE_MIGRATION	213	-0.638838	-1.27555	0.00997886	0.180365	0.165537	1510	tags=15%, list=11%, signal=14%	6915/2624/23189/5155/1793/3725/9314/94/407018/3164/4208/25960/575/5176/9734/3690/161742/5025/2324/5747/6714/2876/22846/1803/7429/54453/55333/6678/84830/5335/23129/5797/23328
GO_ORGANIC_ANION_TRANSPORT	GO_ORGANIC_ANION_TRANSPORT	GO_ORGANIC_ANION_TRANSPORT	303	-0.617984	-1.23683	0.0100884	0.181592	0.166663	1552	tags=14%, list=11%, signal=12%	55238/9900/291/117247/145389/6566/60386/92745/293/79085/606495/10057/3783/113235/54977/1066/147011/377677/11238/57194/219855/3993/5025/7504/81579/8501/5027/552/9498/57605/51054/225/948/9497/9194/57198/376497/8714/56606/338440/80763
GO_REGULATION_OF_CELL_MORPHOGENESIS	GO_REGULATION_OF_CELL_MORPHOGENESIS	GO_REGULATION_OF_CELL_MORPHOGENESIS	346	-0.608961	-1.21775	0.0102379	0.182954	0.167914	973	tags=14%, list=7%, signal=14%	57194/10090/4131/4747/3792/26259/55785/26052/2048/6285/2039/1742/7504/5747/5365/22902/6714/8994/2768/8831/221472/1436/2049/10152/23221/4035/157285/7429/29780/2017/1808/23191/2534/29904/9706/11135/57463/2043/6678/23654/5361/26012/6281/5800/114804/9886/348110/23129/2059/7074
GO_STRESS_ACTIVATED_PROTEIN_KINASE_SIGNALING_CASCADE	GO_STRESS_ACTIVATED_PROTEIN_KINASE_SIGNALING_CASCADE	GO_STRESS_ACTIVATED_PROTEIN_KINASE_SIGNALING_CASCADE	231	-0.640063	-1.28129	0.0102481	0.182954	0.167914	1026	tags=12%, list=8%, signal=11%	23236/222166/9618/5345/11183/59341/2950/10913/2324/7188/440193/9064/64170/136/221472/9258/51495/4609/231/2043/959/11184/51339/939/1236/29969/23328/7074
GO_REGULATION_OF_ANOIKIS	GO_REGULATION_OF_ANOIKIS	GO_REGULATION_OF_ANOIKIS	18	-0.834946	-1.46993	0.0104615	0.185477	0.170229	1471	tags=33%, list=11%, signal=30%	5166/166/10514/5747/6714/596
GO_ISOTYPE_SWITCHING_TO_IGG_ISOTYPES	GO_ISOTYPE_SWITCHING_TO_IGG_ISOTYPES	GO_ISOTYPE_SWITCHING_TO_IGG_ISOTYPES	12	-0.87747	-1.49049	0.0105713	0.185477	0.170229	200	tags=25%, list=1%, signal=25%	50943/940/9466
GO_CELLULAR_DEFENSE_RESPONSE	GO_CELLULAR_DEFENSE_RESPONSE	GO_CELLULAR_DEFENSE_RESPONSE	42	-0.759138	-1.42622	0.0106028	0.185477	0.170229	671	tags=17%, list=5%, signal=16%	1234/729230/136/4068/1524/3702/50852
GO_NEGATIVE_REGULATION_OF_PEPTIDE_HORMONE_SECRETION	GO_NEGATIVE_REGULATION_OF_PEPTIDE_HORMONE_SECRETION	GO_NEGATIVE_REGULATION_OF_PEPTIDE_HORMONE_SECRETION	25	-0.804396	-1.45581	0.0106989	0.185477	0.170229	1210	tags=28%, list=9%, signal=26%	91942/130399/2281/3033/94121/150/3667
GO_SIALYLATION	GO_SIALYLATION	GO_SIALYLATION	13	-0.869718	-1.48384	0.0107144	0.185477	0.170229	950	tags=31%, list=7%, signal=29%	27090/6489/6487/8869
GO_MELANOCYTE_DIFFERENTIATION	GO_MELANOCYTE_DIFFERENTIATION	GO_MELANOCYTE_DIFFERENTIATION	14	-0.865598	-1.48249	0.0107285	0.185477	0.170229	1045	tags=36%, list=8%, signal=33%	4208/83938/4286/596/8975
GO_SPROUTING_ANGIOGENESIS	GO_SPROUTING_ANGIOGENESIS	GO_SPROUTING_ANGIOGENESIS	80	-0.714615	-1.41165	0.0107304	0.185477	0.170229	1510	tags=20%, list=11%, signal=18%	6915/2624/9314/3586/94/407018/3164/339123/25960/9734/161742/2324/55333/84830/8434/51176
GO_POSITIVE_REGULATION_OF_NEURON_PROJECTION_DEVELOPMENT	GO_POSITIVE_REGULATION_OF_NEURON_PROJECTION_DEVELOPMENT	GO_POSITIVE_REGULATION_OF_NEURON_PROJECTION_DEVELOPMENT	190	-0.63793	-1.26885	0.0107507	0.185477	0.170229	974	tags=14%, list=7%, signal=13%	2281/57698/23028/8321/4131/4747/5176/9148/26259/1742/5365/22902/257194/4035/23191/2534/29904/57463/2043/23654/5361/322/8536/114804/23129/7074
GO_IMMUNOLOGICAL_SYNAPSE_FORMATION	GO_IMMUNOLOGICAL_SYNAPSE_FORMATION	GO_IMMUNOLOGICAL_SYNAPSE_FORMATION	12	-0.875066	-1.4864	0.0107726	0.185477	0.170229	153	tags=25%, list=1%, signal=25%	975/923/1236
GO_POSITIVE_REGULATION_OF_PROTEIN_BINDING	GO_POSITIVE_REGULATION_OF_PROTEIN_BINDING	GO_POSITIVE_REGULATION_OF_PROTEIN_BINDING	68	-0.725463	-1.41501	0.0108877	0.186719	0.171369	559	tags=13%, list=4%, signal=13%	119/7122/408/4035/2043/51339/5310/23129/7074
GO_PROTEIN_DENEDDYLATION	GO_PROTEIN_DENEDDYLATION	GO_PROTEIN_DENEDDYLATION	10	0.828988	1.76996	0.0109759	0.187494	0.17208	946	tags=40%, list=7%, signal=37%	1861/10987/9318/50813
GO_CELL_CELL_SIGNALING_BY_WNT	GO_CELL_CELL_SIGNALING_BY_WNT	GO_CELL_CELL_SIGNALING_BY_WNT	354	-0.609891	-1.22041	0.0112841	0.191791	0.176024	1269	tags=14%, list=9%, signal=13%	5754/84445/527/23189/84327/65062/283149/9314/50943/144165/166/81839/1500/54795/59352/2263/2535/79971/25960/23236/8321/51741/9620/8607/54903/4929/1950/1952/6714/8994/440193/7041/54475/80139/4035/57447/7089/4286/1601/51339/6659/5800/5310/5916/4300/29969/8434/129293/51176/6932/7074
GO_REGULATION_OF_SYNAPTIC_PLASTICITY	GO_REGULATION_OF_SYNAPTIC_PLASTICITY	GO_REGULATION_OF_SYNAPTIC_PLASTICITY	105	-0.686718	-1.36832	0.0113155	0.191791	0.176024	1572	tags=22%, list=11%, signal=20%	6547/23373/84502/57406/9145/440275/4208/575/4131/9148/2048/6285/1742/8831/27065/4130/2648/4900/2043/1524/9610/26012/3710
GO_CELLULAR_RESPONSE_TO_CARBOHYDRATE_STIMULUS	GO_CELLULAR_RESPONSE_TO_CARBOHYDRATE_STIMULUS	GO_CELLULAR_RESPONSE_TO_CARBOHYDRATE_STIMULUS	101	-0.687241	-1.3676	0.0113616	0.191827	0.176057	1600	tags=22%, list=12%, signal=19%	91942/65985/56652/29085/54795/2281/23516/51092/2852/5106/2021/5176/133308/10203/408/9324/5798/4035/150/2030/6659/7074
GO_REGULATION_OF_GTPASE_ACTIVITY	GO_REGULATION_OF_GTPASE_ACTIVITY	GO_REGULATION_OF_GTPASE_ACTIVITY	365	-0.61107	-1.22319	0.0114335	0.192295	0.176487	1800	tags=19%, list=13%, signal=17%	8786/119016/8131/57522/6368/116983/642517/55616/79658/58504/22914/10411/28964/55619/23677/55920/1793/2149/51520/23365/3725/5592/57584/3843/395/23236/9628/92154/7410/192111/9462/55803/9743/8853/55785/4983/5996/3993/1124/55188/5747/5365/55160/408/8831/221472/2049/116988/51495/23232/85440/54453/259173/6352/2043/23654/9610/10681/5361/9901/6281/23158/6001/1236/9882/6002/25894/23129/7074
GO_REGULATION_OF_T_CELL_MIGRATION	GO_REGULATION_OF_T_CELL_MIGRATION	GO_REGULATION_OF_T_CELL_MIGRATION	31	-0.789346	-1.46634	0.0115017	0.192698	0.176857	589	tags=19%, list=4%, signal=19%	6693/729230/3676/27347/6352/9466
GO_COPII_COATED_VESICLE_BUDDING	GO_COPII_COATED_VESICLE_BUDDING	GO_COPII_COATED_VESICLE_BUDDING	68	0.527458	1.60238	0.0116064	0.193555	0.177643	3673	tags=56%, list=27%, signal=41%	966/22937/8775/10972/4905/128637/5537/27095/10959/9632/375056/8615/5265/7039/9554/90411/56681/10484/9871/2157/55291/58485/81876/5861/1075/6811/553115/1453/6396/2801/8452/11196/10483/10427/9919/6399/22870/9218
GO_PENTOSE_METABOLIC_PROCESS	GO_PENTOSE_METABOLIC_PROCESS	GO_PENTOSE_METABOLIC_PROCESS	10	0.827234	1.76621	0.0116492	0.193555	0.177643	537	tags=30%, list=4%, signal=29%	11164/2539/55277
GO_RESPONSE_TO_AMPHETAMINE	GO_RESPONSE_TO_AMPHETAMINE	GO_RESPONSE_TO_AMPHETAMINE	19	-0.840604	-1.49113	0.0117536	0.193555	0.177643	1042	tags=26%, list=8%, signal=24%	1269/9734/4929/5021/6001
GO_NEGATIVE_REGULATION_OF_G_PROTEIN_COUPLED_RECEPTOR_SIGNALING_PATHWAY	GO_NEGATIVE_REGULATION_OF_G_PROTEIN_COUPLED_RECEPTOR_SIGNALING_PATHWAY	GO_NEGATIVE_REGULATION_OF_G_PROTEIN_COUPLED_RECEPTOR_SIGNALING_PATHWAY	32	-0.779298	-1.45053	0.0117755	0.193555	0.177643	1182	tags=25%, list=9%, signal=23%	100/636/1759/9737/6622/408/6352/114804
GO_MITOCHONDRION_DISTRIBUTION	GO_MITOCHONDRION_DISTRIBUTION	GO_MITOCHONDRION_DISTRIBUTION	12	-0.871972	-1.48115	0.0117794	0.193555	0.177643	1070	tags=33%, list=8%, signal=31%	55154/23277/2648/55333
GO_FATTY_ACID_TRANSPORT	GO_FATTY_ACID_TRANSPORT	GO_FATTY_ACID_TRANSPORT	62	-0.724862	-1.40701	0.0118195	0.193555	0.177643	719	tags=13%, list=5%, signal=12%	147011/5025/81579/5027/225/948/376497/80763
GO_POSITIVE_REGULATION_OF_MUSCLE_CONTRACTION	GO_POSITIVE_REGULATION_OF_MUSCLE_CONTRACTION	GO_POSITIVE_REGULATION_OF_MUSCLE_CONTRACTION	27	-0.795608	-1.45977	0.0119721	0.19496	0.178932	1510	tags=33%, list=11%, signal=30%	6915/2149/54795/100/2852/388591/2017/5021/80763
GO_CELL_SURFACE_RECEPTOR_SIGNALING_PATHWAY_INVOLVED_IN_CELL_CELL_SIGNALING	GO_CELL_SURFACE_RECEPTOR_SIGNALING_PATHWAY_INVOLVED_IN_CELL_CELL_SIGNALING	GO_CELL_SURFACE_RECEPTOR_SIGNALING_PATHWAY_INVOLVED_IN_CELL_CELL_SIGNALING	404	-0.605278	-1.21354	0.0120314	0.19496	0.178932	1572	tags=15%, list=11%, signal=14%	6547/4088/5754/784/84445/527/23189/84327/65062/283149/9314/50943/144165/166/81839/1500/54795/59352/2263/2535/79971/4208/84866/25960/23236/8321/51741/9620/1742/5025/8607/54903/4929/1950/1952/6714/8994/440193/7041/54475/80139/5027/4035/57447/7089/2030/4286/1601/51339/6659/5800/5310/5916/4300/29969/8434/129293/51176/6932/7074
GO_POSITIVE_REGULATION_OF_EPITHELIAL_CELL_APOPTOTIC_PROCESS	GO_POSITIVE_REGULATION_OF_EPITHELIAL_CELL_APOPTOTIC_PROCESS	GO_POSITIVE_REGULATION_OF_EPITHELIAL_CELL_APOPTOTIC_PROCESS	25	-0.800642	-1.44901	0.0121136	0.19496	0.178932	991	tags=24%, list=7%, signal=22%	2852/3676/80781/959/11126/5335
GO_POSITIVE_REGULATION_OF_GLUCOSE_METABOLIC_PROCESS	GO_POSITIVE_REGULATION_OF_GLUCOSE_METABOLIC_PROCESS	GO_POSITIVE_REGULATION_OF_GLUCOSE_METABOLIC_PROCESS	26	-0.800935	-1.46312	0.0121611	0.19496	0.178932	1027	tags=19%, list=8%, signal=18%	8445/85414/6714/2648/3667
GO_REGULATION_OF_PROTEIN_TYROSINE_KINASE_ACTIVITY	GO_REGULATION_OF_PROTEIN_TYROSINE_KINASE_ACTIVITY	GO_REGULATION_OF_PROTEIN_TYROSINE_KINASE_ACTIVITY	69	-0.713848	-1.3946	0.0121664	0.19496	0.178932	996	tags=19%, list=7%, signal=18%	3084/9148/1742/1950/6714/1436/57732/150/2534/6352/84632/2043/2069
GO_POSITIVE_REGULATION_OF_SMALL_MOLECULE_METABOLIC_PROCESS	GO_POSITIVE_REGULATION_OF_SMALL_MOLECULE_METABOLIC_PROCESS	GO_POSITIVE_REGULATION_OF_SMALL_MOLECULE_METABOLIC_PROCESS	96	-0.685517	-1.36259	0.0121738	0.19496	0.178932	1128	tags=23%, list=8%, signal=21%	5028/957/972/171425/65990/5155/1066/8445/2852/85414/1950/55022/6622/6714/136/2648/5027/552/225/51744/26119/3667
GO_SEMINIFEROUS_TUBULE_DEVELOPMENT	GO_SEMINIFEROUS_TUBULE_DEVELOPMENT	GO_SEMINIFEROUS_TUBULE_DEVELOPMENT	10	0.825041	1.76153	0.0123226	0.196421	0.180273	902	tags=30%, list=7%, signal=28%	81930/128637/7314
GO_GLIAL_CELL_MIGRATION	GO_GLIAL_CELL_MIGRATION	GO_GLIAL_CELL_MIGRATION	41	-0.760013	-1.42437	0.0123552	0.196421	0.180273	719	tags=27%, list=5%, signal=25%	1880/4323/64805/5025/3418/729230/4035/2043/1524/23353/7074
GO_TRANSMISSION_OF_NERVE_IMPULSE	GO_TRANSMISSION_OF_NERVE_IMPULSE	GO_TRANSMISSION_OF_NERVE_IMPULSE	30	-0.795341	-1.47294	0.0124245	0.196787	0.180609	1266	tags=30%, list=9%, signal=27%	27345/2281/2852/5025/288/552/8506/83700/8911
GO_ACTIN_FILAMENT_BUNDLE_ORGANIZATION	GO_ACTIN_FILAMENT_BUNDLE_ORGANIZATION	GO_ACTIN_FILAMENT_BUNDLE_ORGANIZATION	115	-0.680017	-1.35014	0.0125433	0.196787	0.180609	1659	tags=19%, list=12%, signal=17%	55616/7043/7840/4088/10411/29999/119/57698/395/9124/5345/55704/2039/55160/3693/6714/408/7429/6281/10174/134549/2059
GO_POSITIVE_REGULATION_OF_INFLAMMATORY_RESPONSE_TO_ANTIGENIC_STIMULUS	GO_POSITIVE_REGULATION_OF_INFLAMMATORY_RESPONSE_TO_ANTIGENIC_STIMULUS	GO_POSITIVE_REGULATION_OF_INFLAMMATORY_RESPONSE_TO_ANTIGENIC_STIMULUS	12	-0.868827	-1.47581	0.0125848	0.196787	0.180609	229	tags=33%, list=2%, signal=33%	975/7784/940/1236
GO_POSITIVE_REGULATION_OF_LYMPHOCYTE_CHEMOTAXIS	GO_POSITIVE_REGULATION_OF_LYMPHOCYTE_CHEMOTAXIS	GO_POSITIVE_REGULATION_OF_LYMPHOCYTE_CHEMOTAXIS	12	-0.868763	-1.4757	0.0125848	0.196787	0.180609	589	tags=25%, list=4%, signal=24%	729230/27347/6352
GO_LOCOMOTOR_RHYTHM	GO_LOCOMOTOR_RHYTHM	GO_LOCOMOTOR_RHYTHM	10	-0.884948	-1.48212	0.012656	0.196787	0.180609	516	tags=30%, list=4%, signal=29%	4669/9112/463
GO_POSITIVE_REGULATION_OF_BLOOD_PRESSURE	GO_POSITIVE_REGULATION_OF_BLOOD_PRESSURE	GO_POSITIVE_REGULATION_OF_BLOOD_PRESSURE	13	-0.862954	-1.4723	0.0126803	0.196787	0.180609	399	tags=31%, list=3%, signal=30%	6915/552/5021/80763
GO_POSITIVE_REGULATION_OF_ERBB_SIGNALING_PATHWAY	GO_POSITIVE_REGULATION_OF_ERBB_SIGNALING_PATHWAY	GO_POSITIVE_REGULATION_OF_ERBB_SIGNALING_PATHWAY	31	-0.787039	-1.46205	0.0126945	0.196787	0.180609	991	tags=23%, list=7%, signal=21%	2852/9148/55704/1950/150/84632/2069
GO_PHOSPHATIDYLETHANOLAMINE_BIOSYNTHETIC_PROCESS	GO_PHOSPHATIDYLETHANOLAMINE_BIOSYNTHETIC_PROCESS	GO_PHOSPHATIDYLETHANOLAMINE_BIOSYNTHETIC_PROCESS	12	-0.86846	-1.47518	0.0127861	0.197405	0.181176	598	tags=25%, list=4%, signal=24%	246/23175/376497
GO_REGULATION_OF_CELLULAR_AMINO_ACID_METABOLIC_PROCESS	GO_REGULATION_OF_CELLULAR_AMINO_ACID_METABOLIC_PROCESS	GO_REGULATION_OF_CELLULAR_AMINO_ACID_METABOLIC_PROCESS	51	0.561591	1.66059	0.0128582	0.197405	0.181176	3176	tags=69%, list=23%, signal=53%	5688/5685/5696/5693/5692/51582/5687/5718/5720/5684/5686/5709/5699/5695/5683/5710/5717/5682/5708/5704/5715/5701/5705/5698/9861/5691/5689/5714/9491/5707/5713/5690/4946/5711/5694
GO_RENAL_SYSTEM_PROCESS	GO_RENAL_SYSTEM_PROCESS	GO_RENAL_SYSTEM_PROCESS	74	-0.706789	-1.39167	0.0128703	0.197405	0.181176	1452	tags=24%, list=11%, signal=22%	66002/5155/2149/5575/5125/7466/5345/360/26249/5577/5567/552/115/231/4643/596/5800/80763
GO_PLASMA_MEMBRANE_ORGANIZATION	GO_PLASMA_MEMBRANE_ORGANIZATION	GO_PLASMA_MEMBRANE_ORGANIZATION	70	-0.719072	-1.40643	0.0129513	0.197951	0.181677	1008	tags=17%, list=7%, signal=16%	92154/79628/274/8436/288/57716/5027/94121/9788/257364/225/338440
GO_POSITIVE_REGULATION_OF_GTPASE_ACTIVITY	GO_POSITIVE_REGULATION_OF_GTPASE_ACTIVITY	GO_POSITIVE_REGULATION_OF_GTPASE_ACTIVITY	304	-0.62053	-1.24213	0.0130776	0.199181	0.182807	1800	tags=18%, list=13%, signal=16%	8786/119016/8131/57522/6368/116983/642517/55616/79658/58504/10411/28964/55619/55920/1793/2149/51520/23365/3725/57584/395/23236/9628/92154/192111/9462/55803/9743/8853/4983/5996/3993/1124/55188/55160/408/8831/116988/51495/23232/85440/54453/259173/6352/9610/10681/9901/6281/23158/6001/1236/9882/6002/25894/7074
GO_NEGATIVE_REGULATION_OF_T_CELL_APOPTOTIC_PROCESS	GO_NEGATIVE_REGULATION_OF_T_CELL_APOPTOTIC_PROCESS	GO_NEGATIVE_REGULATION_OF_T_CELL_APOPTOTIC_PROCESS	15	-0.855739	-1.47643	0.0132748	0.201481	0.184917	1187	tags=53%, list=9%, signal=49%	171558/100/5588/384/57864/6352/3575/939
GO_LONG_CHAIN_FATTY_ACID_TRANSPORT	GO_LONG_CHAIN_FATTY_ACID_TRANSPORT	GO_LONG_CHAIN_FATTY_ACID_TRANSPORT	45	-0.744446	-1.40136	0.0135478	0.204883	0.188039	619	tags=13%, list=5%, signal=13%	147011/81579/225/948/376497/80763
GO_REGULATION_OF_GLYCOPROTEIN_METABOLIC_PROCESS	GO_REGULATION_OF_GLYCOPROTEIN_METABOLIC_PROCESS	GO_REGULATION_OF_GLYCOPROTEIN_METABOLIC_PROCESS	38	-0.757738	-1.41843	0.013593	0.204883	0.188039	1542	tags=24%, list=11%, signal=21%	2623/340485/23236/63941/1471/9452/25825/596/1236
GO_POSITIVE_REGULATION_OF_GLIAL_CELL_MIGRATION	GO_POSITIVE_REGULATION_OF_GLIAL_CELL_MIGRATION	GO_POSITIVE_REGULATION_OF_GLIAL_CELL_MIGRATION	10	-0.88183	-1.4769	0.0136849	0.205557	0.188658	1150	tags=60%, list=8%, signal=55%	64805/5025/729230/4035/1524/7074
GO_CELL_ADHESION_MEDIATED_BY_INTEGRIN	GO_CELL_ADHESION_MEDIATED_BY_INTEGRIN	GO_CELL_ADHESION_MEDIATED_BY_INTEGRIN	52	-0.746273	-1.42495	0.0138011	0.20659	0.189606	1182	tags=23%, list=9%, signal=21%	100/64805/3690/5747/9780/3693/3676/1803/8631/6352/916/83700
GO_DETECTION_OF_ABIOTIC_STIMULUS	GO_DETECTION_OF_ABIOTIC_STIMULUS	GO_DETECTION_OF_ABIOTIC_STIMULUS	62	-0.719748	-1.39708	0.0140406	0.209065	0.191877	630	tags=13%, list=5%, signal=12%	9780/408/2793/2534/23621/58473/5310/9397
GO_NEGATIVE_REGULATION_OF_VIRAL_GENOME_REPLICATION	GO_NEGATIVE_REGULATION_OF_VIRAL_GENOME_REPLICATION	GO_NEGATIVE_REGULATION_OF_VIRAL_GENOME_REPLICATION	49	0.543688	1.60927	0.0140624	0.209065	0.191877	1381	tags=33%, list=10%, signal=29%	9636/684/5359/84875/4599/24138/3434/117854/3428/8519/57379/60489/6041/56829/10410/54737
GO_REGULATION_OF_OSTEOCLAST_DIFFERENTIATION	GO_REGULATION_OF_OSTEOCLAST_DIFFERENTIATION	GO_REGULATION_OF_OSTEOCLAST_DIFFERENTIATION	48	-0.732576	-1.38547	0.0141655	0.209701	0.192461	659	tags=15%, list=5%, signal=14%	133522/133308/10859/84293/4286/284266/814
GO_PLATELET_ACTIVATION	GO_PLATELET_ACTIVATION	GO_PLATELET_ACTIVATION	129	-0.662934	-1.32024	0.0142375	0.209701	0.192461	1940	tags=33%, list=14%, signal=28%	239/1465/6812/5028/1608/7225/2767/4352/23173/5154/2335/2623/8526/7294/3674/5155/2149/5592/5588/5196/64805/2814/7410/2811/9002/51206/3690/2039/10398/6714/375033/2768/408/2815/80739/340205/150/1609/2534/3932/959/3710
GO_MEMBRANE_DEPOLARIZATION	GO_MEMBRANE_DEPOLARIZATION	GO_MEMBRANE_DEPOLARIZATION	49	-0.741715	-1.40778	0.0142679	0.209701	0.192461	2092	tags=35%, list=15%, signal=29%	23327/2729/239/23171/6327/10962/784/3725/54795/817/5025/6714/288/5027/596/2273/8911
GO_LONG_TERM_SYNAPTIC_POTENTIATION	GO_LONG_TERM_SYNAPTIC_POTENTIATION	GO_LONG_TERM_SYNAPTIC_POTENTIATION	48	-0.732326	-1.385	0.0143312	0.209701	0.192461	1572	tags=21%, list=11%, signal=19%	6547/23373/440275/2048/6285/27065/4900/2043/1524/3710
GO_DENDRITE_MORPHOGENESIS	GO_DENDRITE_MORPHOGENESIS	GO_DENDRITE_MORPHOGENESIS	100	-0.688931	-1.37105	0.014397	0.209701	0.192461	817	tags=13%, list=6%, signal=12%	23098/26259/26052/2048/1742/1952/2049/10152/2534/29904/2043/26012/7074
GO_LAMELLIPODIUM_ASSEMBLY	GO_LAMELLIPODIUM_ASSEMBLY	GO_LAMELLIPODIUM_ASSEMBLY	55	-0.726041	-1.39344	0.0144132	0.209701	0.192461	1753	tags=29%, list=13%, signal=25%	26053/100506658/10810/10787/50649/64805/7410/55704/2039/5365/3983/146206/29780/23191/22885/5800
GO_ACUTE_INFLAMMATORY_RESPONSE_TO_ANTIGENIC_STIMULUS	GO_ACUTE_INFLAMMATORY_RESPONSE_TO_ANTIGENIC_STIMULUS	GO_ACUTE_INFLAMMATORY_RESPONSE_TO_ANTIGENIC_STIMULUS	19	-0.835119	-1.4814	0.014487	0.209701	0.192461	229	tags=21%, list=2%, signal=21%	2625/7784/923/1236
GO_CELL_FATE_COMMITMENT	GO_CELL_FATE_COMMITMENT	GO_CELL_FATE_COMMITMENT	118	-0.672953	-1.33691	0.0144903	0.209701	0.192461	1739	tags=23%, list=13%, signal=20%	6666/6693/6886/2623/2624/4855/6097/5727/116448/9314/50943/2263/8320/4208/3084/3662/90/7157/7041/4063/6095/85440/6929/4286/596/10215/64919
GO_REGULATION_OF_CELLULAR_EXTRAVASATION	GO_REGULATION_OF_CELLULAR_EXTRAVASATION	GO_REGULATION_OF_CELLULAR_EXTRAVASATION	24	-0.799361	-1.44715	0.0146239	0.210404	0.193106	1026	tags=21%, list=8%, signal=19%	23236/729230/3676/4267/9466
GO_MRNA_TRANSCRIPTION	GO_MRNA_TRANSCRIPTION	GO_MRNA_TRANSCRIPTION	16	-0.842322	-1.46064	0.0146355	0.210404	0.193106	524	tags=19%, list=4%, signal=18%	1655/7157/2069
GO_REGULATION_OF_CELL_SHAPE	GO_REGULATION_OF_CELL_SHAPE	GO_REGULATION_OF_CELL_SHAPE	124	-0.671553	-1.33802	0.0147192	0.21091	0.193571	787	tags=18%, list=6%, signal=17%	57194/55785/6285/2039/5747/5365/8994/2768/221472/1436/23221/157285/7429/29780/23191/2534/11135/23654/5361/9886/23129/2059
GO_NEGATIVE_REGULATION_OF_CYSTEINE_TYPE_ENDOPEPTIDASE_ACTIVITY	GO_NEGATIVE_REGULATION_OF_CYSTEINE_TYPE_ENDOPEPTIDASE_ACTIVITY	GO_NEGATIVE_REGULATION_OF_CYSTEINE_TYPE_ENDOPEPTIDASE_ACTIVITY	72	-0.705844	-1.38512	0.0149607	0.213668	0.196103	611	tags=15%, list=4%, signal=15%	9314/55795/6622/6714/408/2876/54475/7429/27018/939/51176
GO_LYMPHOID_PROGENITOR_CELL_DIFFERENTIATION	GO_LYMPHOID_PROGENITOR_CELL_DIFFERENTIATION	GO_LYMPHOID_PROGENITOR_CELL_DIFFERENTIATION	16	-0.841152	-1.45861	0.0150181	0.213788	0.196212	150	tags=19%, list=1%, signal=19%	2625/596/6659
GO_GLIOGENESIS	GO_GLIOGENESIS	GO_GLIOGENESIS	199	-0.637827	-1.27015	0.015548	0.220609	0.202473	1825	tags=20%, list=13%, signal=18%	2840/27339/4781/1869/56288/6886/10810/1880/6547/23529/4323/3913/2068/116448/1021/79885/64805/375387/3084/79628/2950/274/6285/85414/5025/3418/729230/1436/57716/4035/9331/8506/25825/2043/1524/6659/23353/10215/51176/7074
GO_MEIOTIC_CHROMOSOME_SEGREGATION	GO_MEIOTIC_CHROMOSOME_SEGREGATION	GO_MEIOTIC_CHROMOSOME_SEGREGATION	55	0.52275	1.57153	0.0157763	0.22265	0.204346	256	tags=15%, list=2%, signal=14%	7153/7272/83540/699/5347/701/9232/9700
GO_REGULATION_OF_GLIAL_CELL_MIGRATION	GO_REGULATION_OF_GLIAL_CELL_MIGRATION	GO_REGULATION_OF_GLIAL_CELL_MIGRATION	15	-0.850089	-1.46668	0.015794	0.22265	0.204346	1150	tags=53%, list=8%, signal=49%	1880/64805/5025/3418/729230/4035/1524/7074
GO_CARBOHYDRATE_TRANSPORT	GO_CARBOHYDRATE_TRANSPORT	GO_CARBOHYDRATE_TRANSPORT	107	-0.67158	-1.33573	0.0160432	0.225099	0.206593	1020	tags=14%, list=7%, signal=13%	79058/5473/55314/388931/219855/85414/360/55022/89872/7429/8682/55512/66035/56606/3667
GO_RESPONSE_TO_DRUG	GO_RESPONSE_TO_DRUG	GO_RESPONSE_TO_DRUG	260	-0.614721	-1.22944	0.0160711	0.225099	0.206593	1510	tags=18%, list=11%, signal=17%	6915/65985/340485/1026/4015/5727/4524/3586/94274/100/328/113235/29785/120227/4208/8321/4131/1723/1019/7372/5139/4129/1471/21/90313/5860/6714/2022/3033/2768/408/64170/7157/5577/2203/6532/5027/80781/4609/2534/5021/5378/113612/3932/6281/596/8714/5797
GO_DENDRITE_DEVELOPMENT	GO_DENDRITE_DEVELOPMENT	GO_DENDRITE_DEVELOPMENT	172	-0.644223	-1.283	0.0162006	0.226185	0.20759	1298	tags=14%, list=9%, signal=13%	5592/53335/23098/23271/4208/4131/9148/26259/26052/2048/1742/1952/8831/4130/2049/10152/23191/2534/29904/2043/26012/916/8536/7074
GO_POSITIVE_REGULATION_OF_LIPID_METABOLIC_PROCESS	GO_POSITIVE_REGULATION_OF_LIPID_METABOLIC_PROCESS	GO_POSITIVE_REGULATION_OF_LIPID_METABOLIC_PROCESS	99	-0.680816	-1.35563	0.0163654	0.22654	0.207917	1150	tags=15%, list=8%, signal=14%	64805/1066/7410/85414/5747/6714/552/824/55512/7784/225/26119/1236/376497/3667
GO_ENDOCYTOSIS	GO_ENDOCYTOSIS	GO_ENDOCYTOSIS	460	-0.590247	-1.18387	0.0163715	0.22654	0.207917	1224	tags=14%, list=9%, signal=13%	2624/84000/8936/23677/64854/1793/7036/3339/83871/636/1759/407018/84058/5874/136853/575/3690/3495/10947/143458/30844/4983/85439/274/26052/1742/133308/3507/1950/4481/6622/6714/246/375033/10203/408/10859/3676/432/433/23221/4035/2017/1808/54453/1609/29904/257364/10462/28639/55333/30845/6678/9610/1601/4643/23166/948/923/28638/26119/921/9886
GO_CELLULAR_GLUCOSE_HOMEOSTASIS	GO_CELLULAR_GLUCOSE_HOMEOSTASIS	GO_CELLULAR_GLUCOSE_HOMEOSTASIS	102	-0.681759	-1.35728	0.0163821	0.22654	0.207917	1600	tags=21%, list=12%, signal=18%	91942/65985/56652/29085/54795/2281/23516/51092/2852/5106/2021/5176/133308/408/9324/5798/4035/150/2030/6659/7074
GO_REGULATION_OF_NEUTROPHIL_CHEMOTAXIS	GO_REGULATION_OF_NEUTROPHIL_CHEMOTAXIS	GO_REGULATION_OF_NEUTROPHIL_CHEMOTAXIS	26	-0.792669	-1.44802	0.0167105	0.229637	0.210759	763	tags=19%, list=6%, signal=18%	972/7060/1803/83700/1236
GO_REGULATION_OF_EPIDERMAL_GROWTH_FACTOR_ACTIVATED_RECEPTOR_ACTIVITY	GO_REGULATION_OF_EPIDERMAL_GROWTH_FACTOR_ACTIVATED_RECEPTOR_ACTIVITY	GO_REGULATION_OF_EPIDERMAL_GROWTH_FACTOR_ACTIVATED_RECEPTOR_ACTIVITY	25	-0.794181	-1.43732	0.0167114	0.229637	0.210759	896	tags=20%, list=7%, signal=19%	9148/1950/57732/150/2069
GO_POSITIVE_REGULATION_OF_B_CELL_ACTIVATION	GO_POSITIVE_REGULATION_OF_B_CELL_ACTIVATION	GO_POSITIVE_REGULATION_OF_B_CELL_ACTIVATION	100	-0.686045	-1.36531	0.0169944	0.232517	0.213402	1684	tags=19%, list=12%, signal=17%	972/1880/23529/4323/1026/118460/55795/100/4208/3495/3507/51293/57181/84433/28639/940/596/28638/939
GO_REGULATION_OF_POLYSACCHARIDE_METABOLIC_PROCESS	GO_REGULATION_OF_POLYSACCHARIDE_METABOLIC_PROCESS	GO_REGULATION_OF_POLYSACCHARIDE_METABOLIC_PROCESS	32	-0.769344	-1.432	0.0170278	0.232517	0.213402	1379	tags=25%, list=10%, signal=23%	5155/3795/8445/1950/23178/55512/7262/3667
GO_CARBOHYDRATE_HOMEOSTASIS	GO_CARBOHYDRATE_HOMEOSTASIS	GO_CARBOHYDRATE_HOMEOSTASIS	161	-0.658525	-1.31237	0.0170918	0.232662	0.213535	1483	tags=17%, list=11%, signal=16%	65985/5166/6566/56652/5727/29085/54795/2281/23516/79058/51092/7466/2852/5106/2021/5176/59341/133308/408/9324/5798/4035/150/25825/2030/6659/3667/7074
GO_REGULATION_OF_ANATOMICAL_STRUCTURE_SIZE	GO_REGULATION_OF_ANATOMICAL_STRUCTURE_SIZE	GO_REGULATION_OF_ANATOMICAL_STRUCTURE_SIZE	351	-0.603752	-1.20788	0.017573	0.238205	0.218622	1440	tags=17%, list=11%, signal=16%	10810/2335/1185/6915/8936/23189/90952/2149/3363/51520/10787/1207/5592/27345/54795/3783/57482/119/57698/2982/7410/2852/23028/4131/4747/5345/1019/59341/3792/274/2039/4641/7504/22902/246/136/2876/6532/10152/146206/5027/10723/4035/552/7429/2017/1808/1073/23191/150/5021/3779/9706/11135/3575/51332/5916/1236/348110/5797/2059
GO_REGULATION_OF_MUSCLE_CONTRACTION	GO_REGULATION_OF_MUSCLE_CONTRACTION	GO_REGULATION_OF_MUSCLE_CONTRACTION	97	-0.685005	-1.36058	0.0176608	0.238205	0.218622	1572	tags=28%, list=11%, signal=25%	6547/1264/6915/2946/481/2149/5592/113246/54795/2281/7125/100/2982/2852/817/274/5025/388591/10398/10203/7138/136/2017/150/5021/30845/80763
GO_CARBOHYDRATE_BIOSYNTHETIC_PROCESS	GO_CARBOHYDRATE_BIOSYNTHETIC_PROCESS	GO_CARBOHYDRATE_BIOSYNTHETIC_PROCESS	150	-0.652533	-1.301	0.017679	0.238205	0.218622	1379	tags=15%, list=10%, signal=14%	5155/51477/10447/23516/2530/113189/2026/8445/2852/5106/5091/1950/6622/2203/2648/23178/55512/1609/231/140710/51744/57486/3667
GO_NEGATIVE_REGULATION_OF_HORMONE_SECRETION	GO_NEGATIVE_REGULATION_OF_HORMONE_SECRETION	GO_NEGATIVE_REGULATION_OF_HORMONE_SECRETION	36	-0.766662	-1.43559	0.0177177	0.238205	0.218622	1210	tags=22%, list=9%, signal=20%	91942/130399/2281/3033/94121/150/9727/3667
GO_NEGATIVE_REGULATION_OF_LYMPHOCYTE_MIGRATION	GO_NEGATIVE_REGULATION_OF_LYMPHOCYTE_MIGRATION	GO_NEGATIVE_REGULATION_OF_LYMPHOCYTE_MIGRATION	11	-0.877751	-1.47955	0.0178347	0.23855	0.218939	114	tags=27%, list=1%, signal=27%	22914/84830/9466
GO_POSITIVE_REGULATION_OF_CELL_ACTIVATION	GO_POSITIVE_REGULATION_OF_CELL_ACTIVATION	GO_POSITIVE_REGULATION_OF_CELL_ACTIVATION	307	-0.610378	-1.2217	0.0178734	0.23855	0.218939	1521	tags=19%, list=11%, signal=17%	22914/2624/4323/1026/3109/3113/118460/9840/50943/55795/3586/100/5588/942/64332/4208/3115/5133/3495/2039/9093/3507/51293/9402/6714/729230/136/10859/29851/1947/57181/914/10666/1803/84433/2534/28639/6352/7784/3932/959/7535/11126/940/55423/3575/923/596/6659/28638/916/921/939/1236/920/9466/51176
GO_CELLULAR_RESPONSE_TO_LEPTIN_STIMULUS	GO_CELLULAR_RESPONSE_TO_LEPTIN_STIMULUS	GO_CELLULAR_RESPONSE_TO_LEPTIN_STIMULUS	15	0.758746	1.85108	0.0179619	0.23855	0.218939	36	tags=13%, list=0%, signal=13%	10148/890
GO_POSITIVE_REGULATION_OF_REGULATORY_T_CELL_DIFFERENTIATION	GO_POSITIVE_REGULATION_OF_REGULATORY_T_CELL_DIFFERENTIATION	GO_POSITIVE_REGULATION_OF_REGULATORY_T_CELL_DIFFERENTIATION	12	0.769407	1.73061	0.0179625	0.23855	0.218939	1	tags=8%, list=0%, signal=8%	8651
GO_POSITIVE_REGULATION_OF_MEMBRANE_PROTEIN_ECTODOMAIN_PROTEOLYSIS	GO_POSITIVE_REGULATION_OF_MEMBRANE_PROTEIN_ECTODOMAIN_PROTEOLYSIS	GO_POSITIVE_REGULATION_OF_MEMBRANE_PROTEIN_ECTODOMAIN_PROTEOLYSIS	10	-0.875952	-1.46705	0.0182122	0.241131	0.221308	335	tags=30%, list=2%, signal=29%	7124/150/257364
GO_COGNITION	GO_COGNITION	GO_COGNITION	167	-0.641876	-1.27946	0.0183018	0.241319	0.22148	1315	tags=18%, list=10%, signal=16%	6547/23373/84502/3725/113246/440275/152789/5575/4208/23236/7122/5176/2048/6285/23259/1742/8831/25946/5577/4130/2648/6532/4900/23191/2534/5021/1524/9610/3710/814
GO_VESICLE_TARGETING	GO_VESICLE_TARGETING	GO_VESICLE_TARGETING	89	0.445032	1.42276	0.0183371	0.241319	0.22148	3633	tags=49%, list=27%, signal=37%	966/8775/10972/9527/4905/128637/5537/27095/10959/9632/8615/54732/83930/10652/5265/55773/7039/10948/9554/90411/56681/10484/9871/2157/55291/58485/81876/55062/5861/1075/6811/553115/84364/1453/6396/2801/26286/8452/5663/11196/10427/9919/6399/22870
GO_AXONAL_FASCICULATION	GO_AXONAL_FASCICULATION	GO_AXONAL_FASCICULATION	14	-0.851097	-1.45766	0.0186025	0.243548	0.223526	754	tags=36%, list=6%, signal=34%	1951/2048/2049/57463/2043
GO_SULFUR_COMPOUND_CATABOLIC_PROCESS	GO_SULFUR_COMPOUND_CATABOLIC_PROCESS	GO_SULFUR_COMPOUND_CATABOLIC_PROCESS	31	-0.773871	-1.43759	0.018665	0.243548	0.223526	984	tags=19%, list=7%, signal=18%	191/2686/78991/1462/283927/3425
GO_LYMPH_VESSEL_DEVELOPMENT	GO_LYMPH_VESSEL_DEVELOPMENT	GO_LYMPH_VESSEL_DEVELOPMENT	15	-0.84589	-1.45943	0.0187009	0.243548	0.223526	1083	tags=40%, list=8%, signal=37%	94/57493/2324/22846/79652/5310
GO_NEGATIVE_REGULATION_OF_ACTIN_FILAMENT_DEPOLYMERIZATION	GO_NEGATIVE_REGULATION_OF_ACTIN_FILAMENT_DEPOLYMERIZATION	GO_NEGATIVE_REGULATION_OF_ACTIN_FILAMENT_DEPOLYMERIZATION	36	-0.763907	-1.43043	0.0187301	0.243548	0.223526	1168	tags=19%, list=9%, signal=18%	57482/119/2039/146206/7429/51332/2059
GO_POSITIVE_REGULATION_OF_SIGNALING_RECEPTOR_ACTIVITY	GO_POSITIVE_REGULATION_OF_SIGNALING_RECEPTOR_ACTIVITY	GO_POSITIVE_REGULATION_OF_SIGNALING_RECEPTOR_ACTIVITY	23	-0.800344	-1.44314	0.0188834	0.244386	0.224295	896	tags=30%, list=7%, signal=28%	6886/9148/2048/1950/729230/150/2069
GO_REGULATION_OF_EPITHELIAL_CELL_MIGRATION	GO_REGULATION_OF_EPITHELIAL_CELL_MIGRATION	GO_REGULATION_OF_EPITHELIAL_CELL_MIGRATION	164	-0.647421	-1.29048	0.0189068	0.244386	0.224295	1510	tags=16%, list=11%, signal=15%	6915/2624/5155/1793/3725/9314/94/407018/4208/25960/575/5176/9734/3690/161742/5025/2324/5747/6714/22846/7429/54453/55333/6678/5335/5797/23328
GO_POSITIVE_REGULATION_OF_PROTEIN_KINASE_ACTIVITY	GO_POSITIVE_REGULATION_OF_PROTEIN_KINASE_ACTIVITY	GO_POSITIVE_REGULATION_OF_PROTEIN_KINASE_ACTIVITY	399	-0.593214	-1.19013	0.019075	0.245615	0.225423	909	tags=12%, list=7%, signal=12%	27040/727/5575/942/3084/9618/283/9148/11183/3690/7001/55704/51149/1742/23531/5747/1950/6622/6714/9064/408/136/221472/1436/5577/51495/5567/5027/8682/27347/150/115/1609/2534/6352/84632/2043/959/11184/1849/5310/8536/1236/376497/29969/920/2069/23328/7074
GO_REGULATION_OF_VIRAL_TRANSCRIPTION	GO_REGULATION_OF_VIRAL_TRANSCRIPTION	GO_REGULATION_OF_VIRAL_TRANSCRIPTION	60	-0.72499	-1.39834	0.0191146	0.245615	0.225423	250	tags=12%, list=2%, signal=12%	5437/3725/22954/6352/29969/7023/51176
GO_REGULATION_OF_DEFENSE_RESPONSE_TO_VIRUS_BY_VIRUS	GO_REGULATION_OF_DEFENSE_RESPONSE_TO_VIRUS_BY_VIRUS	GO_REGULATION_OF_DEFENSE_RESPONSE_TO_VIRUS_BY_VIRUS	29	-0.78392	-1.449	0.0192264	0.245789	0.225583	760	tags=21%, list=6%, signal=20%	919/8905/2534/3932/940/920
GO_DERMATAN_SULFATE_PROTEOGLYCAN_METABOLIC_PROCESS	GO_DERMATAN_SULFATE_PROTEOGLYCAN_METABOLIC_PROCESS	GO_DERMATAN_SULFATE_PROTEOGLYCAN_METABOLIC_PROCESS	10	-0.875348	-1.46604	0.0192411	0.245789	0.225583	1117	tags=50%, list=8%, signal=46%	113189/10090/92126/1462/3425
GO_RESPONSE_TO_LEPTIN	GO_RESPONSE_TO_LEPTIN	GO_RESPONSE_TO_LEPTIN	17	0.73707	1.80804	0.0195793	0.249379	0.228877	36	tags=12%, list=0%, signal=12%	10148/890
